# Supplementary material for: Poly[tetra­aqua­bis(μ2-2,4,6-trinitro­phenolato)barium(II)]
Source: Acta Crystallogr Sect E Struct Rep Online. 2008 Feb 6;64(Pt 3):m451–2. doi: 10.1107/S1600536808002961 (PMC2960753; doi:10.1107/S1600536808002961)
Supplement: Supplementary file 1 [file e-64-0m451-sup1.cif]

##############################################################################
###                                                                        ###
###        Electronic paper (Acta Crystallographica Section E)             ###
###                                                                        ###
##############################################################################
#                                                                            #
# This CIF contains the data in a paper accepted for publication in Acta     #
# Crystallographica Section E. It conforms to the requirements of Notes      #
# for Authors for Section E, and has been peer reviewed under the auspices   #
# of the IUCr Commission on Journals.                                        #
#                                                                            #
# Full details of the Crystallographic Information File format               #
# are given in the paper "The Crystallographic Information File (CIF):       #
# a New Standard Archive File for Crystallography" by S. R. Hall, F. H.      #
# Allen and I. D. Brown [Acta Cryst. (1991), A47, 655-685].                  #
#                                                                            #
# The current version of the core CIF dictionary is obtainable from          #
# ftp://ftp.iucr.org/pub/cif_core.dic. The current version number is 2.1.    #
#                                                                            #
# Software is freely available for graphical display of the structure(s) in  #
# this CIF.  For information consult the CIF home page http://www.iucr.org/  #
# cif/home.html                                                              #
#                                                                            #
##############################################################################
                                             
data_global
_audit_creation_method     'SHELXL-97'
_journal_data_validation_number     ?
_journal_date_recd_electronic     2007-12-17
_journal_date_accepted     2008-01-26
_journal_name_full     'Acta Crystallographica, Section E'
_journal_year     2008
_journal_volume     64
_journal_issue      3
_journal_page_first     m451
_journal_page_last     m452
_journal_paper_category     QM
_journal_coeditor_code     SG2220
_publ_contact_author_name     'Babu Varghese'
_publ_contact_author_address
;
        Sophisticated Analytical Instruments Facility
 Indian Institute of Technology Madras
 Chennai- 600 036
 India
;
_publ_contact_author_email     varghese@iitm.ac.in
_publ_contact_author_fax     '91-44-22574940'
_publ_contact_author_phone     '91-44-22570509'
_publ_section_title
;
Poly[tetraaquabis(\m~2~-2,4,6-trinitrophenolato)barium(II)]
;
loop_
    _publ_author_name
    _publ_author_address
    'Vesta, C.'
; Department of Physics
 Loyola College
 Chennai 600 034
 India
;
    'Uthrakumar, R.'
; Department of Physics
 Loyola College
 Chennai 600 034
 India
;
    'Jerome Das, S.'
; Department of Physics
 Loyola College
 Chennai 600 034
 India
;
    'Babu Varghese'
; Sophisticated Analytical Instruments Facility
 Indian Institute of Technology Madras
 Chennai 600 036
 India
;
data_I
_audit_creation_method     SHELXL-97
_chemical_name_systematic
;
Poly[tetraaquabis(\m~2~-2,4,6-trinitrophenolato)barium(II)]
;
_chemical_name_common     ?
_chemical_formula_moiety     'C12 H4 Ba N6 O14, 4(H2 O)'
_chemical_formula_sum     'C12 H12 Ba N6 O18'
_chemical_formula_iupac     '[Ba (C6 H2 N3 O7)2 (H2 O)4]'
_chemical_formula_weight     665.62
_chemical_melting_point     ?
_symmetry_cell_setting     monoclinic
_symmetry_space_group_name_H-M     'P 21/c'
_symmetry_space_group_name_Hall     -P2ybc
loop_
    _symmetry_equiv_pos_as_xyz
    'x, y, z'
    '-x, y+1/2, -z+1/2'
    '-x, -y, -z'
    'x, -y-1/2, z-1/2'
_cell_length_a     11.6765(4)
_cell_length_b     6.6878(2)
_cell_length_c     27.0324(9)
_cell_angle_alpha     90.00
_cell_angle_beta     95.608(2)
_cell_angle_gamma     90.00
_cell_volume     2100.86(12)
_cell_formula_units_Z     4
_cell_measurement_reflns_used     6588
_cell_measurement_theta_min     2.4
_cell_measurement_theta_max     25.0
_cell_measurement_temperature     293(2)
_exptl_crystal_description     plate
_exptl_crystal_colour     yellow
_exptl_crystal_size_max     0.20
_exptl_crystal_size_mid     0.20
_exptl_crystal_size_min     0.15
_exptl_crystal_density_diffrn     2.104
_exptl_crystal_density_meas     ?
_exptl_crystal_density_method     'not measured'
_exptl_crystal_F_000     1304
_exptl_absorpt_coefficient_mu     1.999
_exptl_absorpt_correction_type     multi-scan
_exptl_absorpt_process_details     '(SADABS; Bruker, 1999)'
_exptl_absorpt_correction_T_min     0.6523
_exptl_absorpt_correction_T_max     0.7232
_exptl_special_details
;
 ?
;
_diffrn_ambient_temperature     293(2)
_diffrn_radiation_type     MoK\a
_diffrn_radiation_wavelength     0.71073
_diffrn_radiation_source     'fine-focus sealed tube'
_diffrn_radiation_monochromator     graphite
_diffrn_measurement_device_type     'Bruker Kappa APEX2'
_diffrn_measurement_method     '\w and \f'
_diffrn_detector_area_resol_mean     ?
_diffrn_reflns_number     20976
_diffrn_reflns_av_R_equivalents     0.0196
_diffrn_reflns_av_sigmaI/netI     0.0140
_diffrn_reflns_theta_min     2.43
_diffrn_reflns_theta_max     25.00
_diffrn_reflns_theta_full     25.00
_diffrn_measured_fraction_theta_max     0.998
_diffrn_measured_fraction_theta_full     0.998
_diffrn_reflns_limit_h_min     -13
_diffrn_reflns_limit_h_max     13
_diffrn_reflns_limit_k_min     -7
_diffrn_reflns_limit_k_max     7
_diffrn_reflns_limit_l_min     -32
_diffrn_reflns_limit_l_max     32
_diffrn_standards_number     0
_diffrn_standards_interval_count     ?
_diffrn_standards_interval_time     0
_diffrn_standards_decay_%     0
_refine_special_details
;
 Refinement of F^2^ against ALL reflections.  The weighted R-factor wR and
 goodness of fit S are based on F^2^, conventional R-factors R are based
 on F, with F set to zero for negative F^2^. The threshold expression of
 F^2^ > 2sigma(F^2^) is used only for calculating R-factors(gt) etc. and is
 not relevant to the choice of reflections for refinement.  R-factors based
 on F^2^ are statistically about twice as large as those based on F, and R-
 factors based on ALL data will be even larger.
;
_reflns_number_total     3674
_reflns_number_gt     3552
_reflns_threshold_expression     I>2\s(I)
_refine_ls_structure_factor_coef     Fsqd
_refine_ls_matrix_type     full
_refine_ls_R_factor_all     0.0454
_refine_ls_R_factor_gt     0.0439
_refine_ls_wR_factor_gt     0.0838
_refine_ls_wR_factor_ref     0.0844
_refine_ls_goodness_of_fit_ref     1.416
_refine_ls_restrained_S_all     1.428
_refine_ls_number_reflns     3674
_refine_ls_number_parameters     360
_refine_ls_number_restraints     234
_refine_ls_hydrogen_treatment     mixed
_refine_ls_weighting_scheme     calc
_refine_ls_weighting_details
                      'calc w=1/[\s^2^(Fo^2^)+9.4089P] where P=(Fo^2^+2Fc^2^)/3'
_atom_sites_solution_hydrogens     geom
_atom_sites_solution_primary     direct
_atom_sites_solution_secondary     difmap
_refine_ls_shift/su_max     0.002
_refine_ls_shift/su_mean     0.000
_refine_diff_density_max     0.576
_refine_diff_density_min     -0.528
_refine_ls_extinction_method     none
_refine_ls_extinction_coef     ?
loop_
    _atom_type_symbol
    _atom_type_description
    _atom_type_scat_dispersion_real
    _atom_type_scat_dispersion_imag
    _atom_type_scat_source
    'C' 'C' 0.0033 0.0016
                         'International Tables Vol C Tables 4.2.6.8 and 6.1.1.4'
    'H' 'H' 0.0000 0.0000
                         'International Tables Vol C Tables 4.2.6.8 and 6.1.1.4'
    'N' 'N' 0.0061 0.0033
                         'International Tables Vol C Tables 4.2.6.8 and 6.1.1.4'
    'O' 'O' 0.0106 0.0060
                         'International Tables Vol C Tables 4.2.6.8 and 6.1.1.4'
    'Ba' 'Ba' -0.3244 2.2819
                         'International Tables Vol C Tables 4.2.6.8 and 6.1.1.4'
_computing_data_collection     'APEX2 (Bruker, 2004)'
_computing_cell_refinement     'APEX2/SAINT (Bruker, 2004)'
_computing_data_reduction     'SAINT/XPREP (Bruker, 2004)'
_computing_structure_solution     'SIR92 (Altomare <i>et al.</i>,  1993)'
_computing_structure_refinement     'SHELXL97 (Sheldrick, 2008)'
_computing_molecular_graphics
             'ORTEP-3 (Farrugia, 1997) and Mercury (Bruno <i>et al.</i>,  2002)'
_computing_publication_material     'SHELXL97 (Sheldrick, 2008)'
loop_
    _atom_site_type_symbol
    _atom_site_label
    _atom_site_fract_x
    _atom_site_fract_y
    _atom_site_fract_z
    _atom_site_U_iso_or_equiv
    _atom_site_adp_type
    _atom_site_calc_flag
    _atom_site_refinement_flags
    _atom_site_occupancy
    _atom_site_disorder_assembly
    _atom_site_disorder_group
    C C1 1.2555(4) 1.1054(8) 0.13511(18) 0.0242(11) Uani d U 1 . .
    C C2 1.1690(4) 1.1014(7) 0.09309(19) 0.0238(10) Uani d U 1 . .
    C C3 1.2195(4) 1.1225(7) 0.04666(18) 0.0255(11) Uani d U 1 . .
    C C4 1.3344(4) 1.1314(8) 0.04212(19) 0.0280(11) Uani d U 1 . .
    H H4 1.3617 1.1369 0.0110 0.034 Uiso calc R 1 . .
    C C5 1.4101(4) 1.1319(8) 0.0851(2) 0.0271(11) Uani d U 1 . .
    C C6 1.3720(4) 1.1214(7) 0.13149(19) 0.0258(11) Uani d U 1 . .
    H H6 1.4238 1.1251 0.1599 0.031 Uiso calc R 1 . .
    C C7 1.3226(4) 0.6198(7) 0.09934(18) 0.0246(11) Uani d U 1 . .
    C C8 1.4352(4) 0.6309(8) 0.0885(2) 0.0280(12) Uani d U 1 . .
    H H8 1.4527 0.6363 0.0557 0.034 Uiso calc R 1 . .
    C C9 1.5217(4) 0.6338(8) 0.12707(19) 0.0268(11) Uani d U 1 . .
    C C10 1.4971(4) 0.6212(8) 0.1761(2) 0.0301(12) Uani d U 1 . .
    H H10 1.5561 0.6187 0.2018 0.036 Uiso calc R 1 . .
    C C11 1.3855(5) 0.6125(8) 0.18597(19) 0.0291(12) Uani d U 1 . .
    C C12 1.2861(4) 0.6108(8) 0.1489(2) 0.0270(11) Uani d U 1 . .
    N N1 1.2203(4) 1.0954(7) 0.18515(16) 0.0324(10) Uani d U 1 . .
    N N2 1.5322(4) 1.1492(8) 0.0809(2) 0.0409(12) Uani d U 1 . .
    N N3 1.1438(4) 1.1353(7) 0.00065(17) 0.0339(11) Uani d U 1 . .
    N N4 1.2374(4) 0.6143(7) 0.05641(16) 0.0284(10) Uani d U 1 . .
    N N5 1.6402(4) 0.6485(8) 0.11597(19) 0.0384(12) Uani d U 1 . .
    N N6 1.3656(4) 0.6031(9) 0.23850(18) 0.0426(12) Uani d U 1 . .
    O O1 1.1282(4) 1.0179(7) 0.19220(15) 0.0450(11) Uani d U 1 . .
    O O2 1.2845(4) 1.1681(8) 0.21915(15) 0.0524(12) Uani d U 1 . .
    O O3 1.5656(4) 1.1695(9) 0.03987(19) 0.0671(15) Uani d U 1 . .
    O O4 1.5960(4) 1.1459(10) 0.1193(2) 0.0709(16) Uani d U 1 . .
    O O5 1.1760(4) 1.0643(9) -0.03692(16) 0.0604(14) Uani d U 1 . .
    O O6 1.0527(4) 1.2218(8) 0.00097(17) 0.0616(14) Uani d U 1 . .
    O O7 1.0641(3) 1.0833(6) 0.09589(14) 0.0359(9) Uani d U 1 . .
    O O8 1.1364(3) 0.6458(8) 0.06148(16) 0.0566(13) Uani d U 1 . .
    O O9 1.2699(4) 0.5776(7) 0.01567(14) 0.0467(11) Uani d U 1 . .
    O O10 1.6600(4) 0.6531(9) 0.07262(19) 0.0672(15) Uani d U 1 . .
    O O11 1.7160(3) 0.6578(8) 0.15020(18) 0.0573(13) Uani d U 1 . .
    O O12 1.2822(5) 0.6819(10) 0.25207(18) 0.0770(17) Uani d U 1 . .
    O O13 1.4367(4) 0.5156(8) 0.26667(17) 0.0616(14) Uani d U 1 . .
    O O14 1.1854(3) 0.5971(7) 0.15895(15) 0.0419(10) Uani d U 1 . .
    O O15 0.9006(4) 0.4119(7) 0.07251(15) 0.0403(10) Uani d DU 1 . .
    O O16 0.8349(4) 1.1003(8) 0.13919(18) 0.0522(12) Uani d DU 1 . .
    O O17 0.9062(4) 0.8444(9) 0.22439(17) 0.0601(13) Uani d DU 1 . .
    O O18 0.9301(5) 0.4269(8) 0.19520(18) 0.0639(14) Uani d DU 1 . .
    Ba Ba 0.96482(2) 0.74829(6) 0.130390(11) 0.02924(11) Uani d U 1 . .
    H H15A 0.955(3) 0.334(7) 0.067(2) 0.07(3) Uiso d D 1 . .
    H H15B 0.852(4) 0.415(11) 0.0470(14) 0.08(3) Uiso d D 1 . .
    H H16A 0.7657(17) 1.072(11) 0.144(3) 0.080 Uiso d D 1 . .
    H H16B 0.835(5) 1.182(10) 0.115(2) 0.080 Uiso d D 1 . .
    H H17A 0.852(3) 0.930(6) 0.222(2) 0.080 Uiso d D 1 . .
    H H17B 0.948(5) 0.866(11) 0.2514(15) 0.080 Uiso d D 1 . .
    H H18A 0.925(6) 0.318(5) 0.179(2) 0.080 Uiso d D 1 . .
    H H18B 0.901(6) 0.410(10) 0.2224(15) 0.080 Uiso d D 1 . .
loop_
    _atom_site_aniso_label
    _atom_site_aniso_U_11
    _atom_site_aniso_U_22
    _atom_site_aniso_U_33
    _atom_site_aniso_U_12
    _atom_site_aniso_U_13
    _atom_site_aniso_U_23
    C1 0.030(3) 0.020(2) 0.023(2) 0.002(2) 0.003(2) 0.002(2)
    C2 0.019(2) 0.017(2) 0.035(3) -0.002(2) 0.003(2) 0.001(2)
    C3 0.031(3) 0.017(3) 0.028(3) -0.004(2) 0.000(2) 0.001(2)
    C4 0.033(3) 0.023(3) 0.030(3) -0.004(2) 0.010(2) -0.003(2)
    C5 0.023(3) 0.021(3) 0.038(3) 0.002(2) 0.004(2) -0.003(2)
    C6 0.024(3) 0.019(3) 0.033(3) 0.003(2) -0.003(2) -0.002(2)
    C7 0.026(3) 0.018(2) 0.029(3) 0.000(2) -0.004(2) 0.000(2)
    C8 0.027(3) 0.025(3) 0.032(3) -0.001(2) 0.006(2) 0.002(2)
    C9 0.019(2) 0.024(3) 0.038(3) 0.000(2) 0.003(2) 0.002(2)
    C10 0.026(3) 0.027(3) 0.036(3) -0.002(2) -0.007(2) 0.003(2)
    C11 0.030(3) 0.030(3) 0.027(3) 0.000(2) 0.001(2) -0.001(2)
    C12 0.022(3) 0.021(3) 0.037(3) 0.000(2) 0.001(2) 0.001(2)
    N1 0.031(2) 0.036(3) 0.030(2) -0.001(2) 0.0047(19) -0.002(2)
    N2 0.028(2) 0.042(3) 0.054(3) 0.001(2) 0.008(2) -0.004(2)
    N3 0.033(3) 0.036(3) 0.032(2) -0.010(2) -0.0009(19) 0.005(2)
    N4 0.027(2) 0.023(2) 0.034(2) 0.0018(19) -0.0030(18) -0.0015(19)
    N5 0.023(2) 0.041(3) 0.051(3) -0.002(2) 0.005(2) 0.003(2)
    N6 0.035(3) 0.054(3) 0.039(3) -0.001(3) 0.004(2) 0.000(3)
    O1 0.040(2) 0.058(3) 0.039(2) -0.016(2) 0.0174(18) -0.002(2)
    O2 0.050(3) 0.075(3) 0.032(2) -0.011(2) 0.0019(19) -0.015(2)
    O3 0.042(3) 0.095(4) 0.069(3) -0.010(3) 0.029(2) -0.006(3)
    O4 0.023(2) 0.115(4) 0.073(3) 0.002(3) -0.004(2) 0.008(3)
    O5 0.046(3) 0.102(4) 0.033(2) -0.012(3) 0.0025(19) -0.013(3)
    O6 0.058(3) 0.064(3) 0.058(3) 0.024(3) -0.019(2) 0.002(3)
    O7 0.0214(19) 0.039(2) 0.047(2) -0.0024(17) 0.0017(16) 0.0081(19)
    O8 0.025(2) 0.091(4) 0.051(3) 0.015(2) -0.0070(18) -0.014(3)
    O9 0.042(2) 0.070(3) 0.028(2) -0.006(2) 0.0009(17) 0.003(2)
    O10 0.040(3) 0.106(4) 0.059(3) 0.001(3) 0.019(2) 0.013(3)
    O11 0.022(2) 0.081(3) 0.068(3) -0.007(2) -0.003(2) -0.003(3)
    O12 0.070(3) 0.117(5) 0.047(3) 0.026(3) 0.019(2) -0.006(3)
    O13 0.065(3) 0.077(4) 0.040(2) -0.001(3) -0.008(2) 0.015(2)
    O14 0.024(2) 0.055(3) 0.047(2) 0.0024(19) 0.0071(17) 0.003(2)
    O15 0.040(2) 0.039(2) 0.040(2) 0.004(2) -0.0036(19) -0.0070(19)
    O16 0.033(2) 0.054(3) 0.069(3) 0.006(2) 0.004(2) -0.005(2)
    O17 0.060(3) 0.084(4) 0.038(2) -0.006(3) 0.008(2) -0.001(2)
    O18 0.082(4) 0.059(3) 0.048(3) -0.010(3) -0.007(3) 0.011(2)
    Ba 0.02237(16) 0.03288(18) 0.03255(17) -0.00217(15) 0.00312(11) 0.00155(16)
_geom_special_details
;
 All esds (except the esd in the dihedral angle between two l.s. planes)
 are estimated using the full covariance matrix.  The cell esds are taken
 into account individually in the estimation of esds in distances, angles
 and torsion angles; correlations between esds in cell parameters are only
 used when they are defined by crystal symmetry.  An approximate (isotropic)
 treatment of cell esds is used for estimating esds involving l.s. planes.
;
loop_
    _geom_bond_atom_site_label_1
    _geom_bond_atom_site_label_2
    _geom_bond_site_symmetry_2
    _geom_bond_distance
    _geom_bond_publ_flag
    C1 C6 . 1.378(7) ?
    C1 C2 . 1.444(7) ?
    C1 N1 . 1.453(6) ?
    C2 O7 . 1.241(6) ?
    C2 C3 . 1.445(7) ?
    C3 C4 . 1.360(7) ?
    C3 N3 . 1.457(7) ?
    C4 C5 . 1.388(7) ?
    C4 H4 . 0.9300 ?
    C5 C6 . 1.374(7) ?
    C5 N2 . 1.446(7) ?
    C6 H6 . 0.9300 ?
    C7 C8 . 1.377(7) ?
    C7 C12 . 1.446(7) ?
    C7 N4 . 1.453(6) ?
    C8 C9 . 1.379(7) ?
    C8 H8 . 0.9300 ?
    C9 C10 . 1.385(7) ?
    C9 N5 . 1.448(6) ?
    C10 C11 . 1.356(7) ?
    C10 H10 . 0.9300 ?
    C11 C12 . 1.458(7) ?
    C11 N6 . 1.463(7) ?
    C12 O14 . 1.236(6) ?
    N1 O1 . 1.225(6) ?
    N1 O2 . 1.228(6) ?
    N2 O3 . 1.218(6) ?
    N2 O4 . 1.218(7) ?
    N3 O6 . 1.211(6) ?
    N3 O5 . 1.214(6) ?
    N4 O8 . 1.218(6) ?
    N4 O9 . 1.224(6) ?
    N5 O10 . 1.216(6) ?
    N5 O11 . 1.218(6) ?
    N6 O12 . 1.196(7) ?
    N6 O13 . 1.220(7) ?
    O1 Ba . 3.010(4) ?
    O5 Ba 3_775 3.138(5) ?
    O7 Ba . 2.728(4) ?
    O8 Ba . 2.947(4) ?
    O11 Ba 1_655 3.065(4) ?
    O14 Ba . 2.805(4) ?
    O15 Ba . 2.801(4) ?
    O15 H15A . 0.85(4) ?
    O15 H15B . 0.85(4) ?
    O16 Ba . 2.823(5) ?
    O16 H16A . 0.85(3) ?
    O16 H16B . 0.85(6) ?
    O17 Ba . 2.771(4) ?
    O17 H17A . 0.85(4) ?
    O17 H17B . 0.85(5) ?
    O18 Ba . 2.827(5) ?
    O18 H18A . 0.85(4) ?
    O18 H18B . 0.85(5) ?
    Ba O11 1_455 3.065(4) ?
    Ba O5 3_775 3.138(5) ?
loop_
    _geom_angle_atom_site_label_1
    _geom_angle_atom_site_label_2
    _geom_angle_atom_site_label_3
    _geom_angle_site_symmetry_1
    _geom_angle_site_symmetry_3
    _geom_angle
    _geom_angle_publ_flag
    C6 C1 C2 . . 124.4(4) ?
    C6 C1 N1 . . 116.1(4) ?
    C2 C1 N1 . . 119.5(4) ?
    O7 C2 C1 . . 124.9(5) ?
    O7 C2 C3 . . 123.5(5) ?
    C1 C2 C3 . . 111.6(4) ?
    C4 C3 C2 . . 124.9(5) ?
    C4 C3 N3 . . 116.3(5) ?
    C2 C3 N3 . . 118.8(4) ?
    C3 C4 C5 . . 118.5(5) ?
    C3 C4 H4 . . 120.7 ?
    C5 C4 H4 . . 120.7 ?
    C6 C5 C4 . . 121.8(5) ?
    C6 C5 N2 . . 119.1(5) ?
    C4 C5 N2 . . 119.1(5) ?
    C5 C6 C1 . . 118.6(5) ?
    C5 C6 H6 . . 120.7 ?
    C1 C6 H6 . . 120.7 ?
    C8 C7 C12 . . 125.0(5) ?
    C8 C7 N4 . . 115.1(4) ?
    C12 C7 N4 . . 119.9(4) ?
    C7 C8 C9 . . 118.9(5) ?
    C7 C8 H8 . . 120.5 ?
    C9 C8 H8 . . 120.5 ?
    C8 C9 C10 . . 121.1(5) ?
    C8 C9 N5 . . 119.2(5) ?
    C10 C9 N5 . . 119.6(5) ?
    C11 C10 C9 . . 119.0(5) ?
    C11 C10 H10 . . 120.5 ?
    C9 C10 H10 . . 120.5 ?
    C10 C11 C12 . . 125.5(5) ?
    C10 C11 N6 . . 116.1(5) ?
    C12 C11 N6 . . 118.4(5) ?
    O14 C12 C7 . . 125.4(5) ?
    O14 C12 C11 . . 124.0(5) ?
    C7 C12 C11 . . 110.5(4) ?
    O1 N1 O2 . . 122.1(5) ?
    O1 N1 C1 . . 119.7(4) ?
    O2 N1 C1 . . 118.1(4) ?
    O3 N2 O4 . . 123.7(5) ?
    O3 N2 C5 . . 119.1(5) ?
    O4 N2 C5 . . 117.2(5) ?
    O6 N3 O5 . . 122.5(5) ?
    O6 N3 C3 . . 118.8(5) ?
    O5 N3 C3 . . 118.6(5) ?
    O8 N4 O9 . . 121.6(4) ?
    O8 N4 C7 . . 120.0(4) ?
    O9 N4 C7 . . 118.3(4) ?
    O10 N5 O11 . . 122.6(5) ?
    O10 N5 C9 . . 118.4(5) ?
    O11 N5 C9 . . 119.0(5) ?
    O12 N6 O13 . . 123.0(6) ?
    O12 N6 C11 . . 119.4(5) ?
    O13 N6 C11 . . 117.6(5) ?
    N1 O1 Ba . . 133.3(3) ?
    N3 O5 Ba . 3_775 109.7(4) ?
    C2 O7 Ba . . 123.8(3) ?
    N4 O8 Ba . . 146.8(3) ?
    N5 O11 Ba . 1_655 120.5(4) ?
    C12 O14 Ba . . 141.3(4) ?
    Ba O15 H15A . . 116(3) ?
    Ba O15 H15B . . 124(5) ?
    H15A O15 H15B . . 109(5) ?
    Ba O16 H16A . . 111(5) ?
    Ba O16 H16B . . 116(5) ?
    H16A O16 H16B . . 109(6) ?
    Ba O17 H17A . . 109(5) ?
    Ba O17 H17B . . 131(5) ?
    H17A O17 H17B . . 108(6) ?
    Ba O18 H18A . . 110(4) ?
    Ba O18 H18B . . 137(5) ?
    H18A O18 H18B . . 109(6) ?
    O7 Ba O17 . . 105.91(15) ?
    O7 Ba O15 . . 124.63(12) ?
    O17 Ba O15 . . 128.47(15) ?
    O7 Ba O14 . . 88.90(12) ?
    O17 Ba O14 . . 97.68(14) ?
    O15 Ba O14 . . 93.02(13) ?
    O7 Ba O16 . . 66.02(13) ?
    O17 Ba O16 . . 63.03(16) ?
    O15 Ba O16 . . 126.89(13) ?
    O14 Ba O16 . . 139.82(13) ?
    O7 Ba O18 . . 158.07(13) ?
    O17 Ba O18 . . 62.93(17) ?
    O15 Ba O18 . . 71.85(14) ?
    O14 Ba O18 . . 74.86(15) ?
    O16 Ba O18 . . 118.10(16) ?
    O7 Ba O8 . . 68.72(14) ?
    O17 Ba O8 . . 151.36(13) ?
    O15 Ba O8 . . 67.76(13) ?
    O14 Ba O8 . . 55.05(12) ?
    O16 Ba O8 . . 130.63(15) ?
    O18 Ba O8 . . 111.25(17) ?
    O7 Ba O1 . . 55.28(11) ?
    O17 Ba O1 . . 63.37(13) ?
    O15 Ba O1 . . 155.78(13) ?
    O14 Ba O1 . . 63.12(13) ?
    O16 Ba O1 . . 76.72(13) ?
    O18 Ba O1 . . 103.48(13) ?
    O8 Ba O1 . . 93.27(12) ?
    O7 Ba O11 . 1_455 131.55(13) ?
    O17 Ba O11 . 1_455 64.06(14) ?
    O15 Ba O11 . 1_455 74.48(13) ?
    O14 Ba O11 . 1_455 137.85(13) ?
    O16 Ba O11 . 1_455 67.90(14) ?
    O18 Ba O11 . 1_455 62.99(16) ?
    O8 Ba O11 . 1_455 141.18(13) ?
    O1 Ba O11 . 1_455 125.55(12) ?
    O7 Ba O5 . 3_775 66.63(12) ?
    O17 Ba O5 . 3_775 119.27(15) ?
    O15 Ba O5 . 3_775 77.31(14) ?
    O14 Ba O5 . 3_775 139.51(12) ?
    O16 Ba O5 . 3_775 59.42(14) ?
    O18 Ba O5 . 3_775 134.99(15) ?
    O8 Ba O5 . 3_775 85.35(12) ?
    O1 Ba O5 . 3_775 117.49(13) ?
    O11 Ba O5 1_455 3_775 77.80(13) ?
loop_
    _geom_torsion_atom_site_label_1
    _geom_torsion_atom_site_label_2
    _geom_torsion_atom_site_label_3
    _geom_torsion_atom_site_label_4
    _geom_torsion_site_symmetry_1
    _geom_torsion_site_symmetry_2
    _geom_torsion_site_symmetry_3
    _geom_torsion_site_symmetry_4
    _geom_torsion
    _geom_torsion_publ_flag
    C6 C1 C2 O7 . . . . 178.6(5) ?
    N1 C1 C2 O7 . . . . -2.5(8) ?
    C6 C1 C2 C3 . . . . -1.8(7) ?
    N1 C1 C2 C3 . . . . 177.2(4) ?
    O7 C2 C3 C4 . . . . -176.1(5) ?
    C1 C2 C3 C4 . . . . 4.2(7) ?
    O7 C2 C3 N3 . . . . 3.8(8) ?
    C1 C2 C3 N3 . . . . -175.8(4) ?
    C2 C3 C4 C5 . . . . -3.9(8) ?
    N3 C3 C4 C5 . . . . 176.2(5) ?
    C3 C4 C5 C6 . . . . 0.8(8) ?
    C3 C4 C5 N2 . . . . -177.6(5) ?
    C4 C5 C6 C1 . . . . 1.5(8) ?
    N2 C5 C6 C1 . . . . 179.9(5) ?
    C2 C1 C6 C5 . . . . -0.9(8) ?
    N1 C1 C6 C5 . . . . -179.8(5) ?
    C12 C7 C8 C9 . . . . 0.0(8) ?
    N4 C7 C8 C9 . . . . -179.1(5) ?
    C7 C8 C9 C10 . . . . 1.5(8) ?
    C7 C8 C9 N5 . . . . -179.1(5) ?
    C8 C9 C10 C11 . . . . -2.2(8) ?
    N5 C9 C10 C11 . . . . 178.4(5) ?
    C9 C10 C11 C12 . . . . 1.5(9) ?
    C9 C10 C11 N6 . . . . -178.9(5) ?
    C8 C7 C12 O14 . . . . -178.6(5) ?
    N4 C7 C12 O14 . . . . 0.5(8) ?
    C8 C7 C12 C11 . . . . -0.7(7) ?
    N4 C7 C12 C11 . . . . 178.4(4) ?
    C10 C11 C12 O14 . . . . 177.9(6) ?
    N6 C11 C12 O14 . . . . -1.8(8) ?
    C10 C11 C12 C7 . . . . 0.0(8) ?
    N6 C11 C12 C7 . . . . -179.7(5) ?
    C6 C1 N1 O1 . . . . -156.2(5) ?
    C2 C1 N1 O1 . . . . 24.8(7) ?
    C6 C1 N1 O2 . . . . 24.6(7) ?
    C2 C1 N1 O2 . . . . -154.4(5) ?
    C6 C5 N2 O3 . . . . -176.0(6) ?
    C4 C5 N2 O3 . . . . 2.4(8) ?
    C6 C5 N2 O4 . . . . 2.7(8) ?
    C4 C5 N2 O4 . . . . -178.9(6) ?
    C4 C3 N3 O6 . . . . -144.6(5) ?
    C2 C3 N3 O6 . . . . 35.4(7) ?
    C4 C3 N3 O5 . . . . 33.1(7) ?
    C2 C3 N3 O5 . . . . -146.9(5) ?
    C8 C7 N4 O8 . . . . -164.9(5) ?
    C12 C7 N4 O8 . . . . 15.9(7) ?
    C8 C7 N4 O9 . . . . 15.2(7) ?
    C12 C7 N4 O9 . . . . -164.0(5) ?
    C8 C9 N5 O10 . . . . -1.7(8) ?
    C10 C9 N5 O10 . . . . 177.7(6) ?
    C8 C9 N5 O11 . . . . 177.6(5) ?
    C10 C9 N5 O11 . . . . -3.0(8) ?
    C10 C11 N6 O12 . . . . 146.4(6) ?
    C12 C11 N6 O12 . . . . -33.9(9) ?
    C10 C11 N6 O13 . . . . -32.8(8) ?
    C12 C11 N6 O13 . . . . 146.9(6) ?
    O2 N1 O1 Ba . . . . -164.9(4) ?
    C1 N1 O1 Ba . . . . 15.9(8) ?
    O6 N3 O5 Ba . . . 3_775 17.7(7) ?
    C3 N3 O5 Ba . . . 3_775 -160.0(3) ?
    C1 C2 O7 Ba . . . . -65.4(6) ?
    C3 C2 O7 Ba . . . . 115.0(5) ?
    O9 N4 O8 Ba . . . . -178.2(5) ?
    C7 N4 O8 Ba . . . . 1.9(10) ?
    O10 N5 O11 Ba . . . 1_655 7.9(8) ?
    C9 N5 O11 Ba . . . 1_655 -171.3(4) ?
    C7 C12 O14 Ba . . . . -42.3(9) ?
    C11 C12 O14 Ba . . . . 140.1(5) ?
    C2 O7 Ba O17 . . . . 105.6(4) ?
    C2 O7 Ba O15 . . . . -85.0(4) ?
    C2 O7 Ba O14 . . . . 7.9(4) ?
    C2 O7 Ba O16 . . . . 155.6(4) ?
    C2 O7 Ba O18 . . . . 49.6(6) ?
    C2 O7 Ba O8 . . . . -44.7(4) ?
    C2 O7 Ba O1 . . . . 65.4(4) ?
    C2 O7 Ba O11 . . . 1_455 174.8(4) ?
    C2 O7 Ba O5 . . . 3_775 -138.9(4) ?
    C12 O14 Ba O7 . . . . -25.0(6) ?
    C12 O14 Ba O17 . . . . -130.9(6) ?
    C12 O14 Ba O15 . . . . 99.6(6) ?
    C12 O14 Ba O16 . . . . -74.3(6) ?
    C12 O14 Ba O18 . . . . 169.9(6) ?
    C12 O14 Ba O8 . . . . 39.5(6) ?
    C12 O14 Ba O1 . . . . -76.1(6) ?
    C12 O14 Ba O11 . . . 1_455 169.6(5) ?
    C12 O14 Ba O5 . . . 3_775 25.7(7) ?
    N4 O8 Ba O7 . . . . 85.4(8) ?
    N4 O8 Ba O17 . . . . 1.1(10) ?
    N4 O8 Ba O15 . . . . -129.7(8) ?
    N4 O8 Ba O14 . . . . -18.9(7) ?
    N4 O8 Ba O16 . . . . 110.0(8) ?
    N4 O8 Ba O18 . . . . -71.1(8) ?
    N4 O8 Ba O1 . . . . 34.8(8) ?
    N4 O8 Ba O11 . . . 1_455 -144.0(7) ?
    N4 O8 Ba O5 . . . 3_775 152.1(8) ?
    N1 O1 Ba O7 . . . . -45.6(5) ?
    N1 O1 Ba O17 . . . . 178.3(6) ?
    N1 O1 Ba O15 . . . . 52.7(7) ?
    N1 O1 Ba O14 . . . . 63.4(5) ?
    N1 O1 Ba O16 . . . . -115.5(5) ?
    N1 O1 Ba O18 . . . . 128.4(5) ?
    N1 O1 Ba O8 . . . . 15.6(5) ?
    N1 O1 Ba O11 . . . 1_455 -165.4(5) ?
    N1 O1 Ba O5 . . . 3_775 -70.9(5) ?
loop_
    _geom_hbond_atom_site_label_D
    _geom_hbond_atom_site_label_H
    _geom_hbond_atom_site_label_A
    _geom_hbond_site_symmetry_A
    _geom_hbond_distance_DH
    _geom_hbond_distance_HA
    _geom_hbond_distance_DA
    _geom_hbond_angle_DHA
    O15 H15A O7 1_545 0.85(4) 2.20(4) 2.939(6) 145(6)
    O15 H15A O6 1_545 0.85(4) 2.33(4) 3.030(7) 140(5)
    O15 H15B O9 3_765 0.85(4) 2.103(6) 2.953(6) 179(7)
    O16 H16A O4 1_455 0.85(3) 2.08(4) 2.806(6) 142(5)
    O16 H16B O15 1_565 0.85(6) 2.11(3) 2.906(7) 156(6)
    O17 H17A O12 2_755 0.85(4) 2.45(3) 3.258(8) 158(6)
    O17 H17B O18 2_755 0.85(5) 1.969(17) 2.805(7) 168(7)
    O18 H18A O16 1_545 0.85(4) 2.04(3) 2.822(7) 153(7)
    O18 H18B O1 2_745 0.85(5) 2.47(3) 3.241(7) 151(6)
