# Supplementary material for: Poly[tetra­aqua­bis(μ2-2,4,6-trinitro­phenolato)barium(II)]
Source: Acta Crystallogr Sect E Struct Rep Online. 2008 Feb 6;64(Pt 3):m451–2. doi: 10.1107/S1600536808002961 (PMC2960753; doi:10.1107/S1600536808002961)
Supplement: Supplementary file 2 [file e-64-0m451-Isup2.hkl]

#
# h,k,l, Fc-squared, Fo-squared, sigma(Fo-squared) and status flag
#
data_I
_shelx_title ' VESTABI in P2(1)/c'
_shelx_refln_list_code          4
_shelx_F_calc_maximum      296.65
_exptl_crystal_F_000      1304.00
_reflns_d_resolution_high  0.8409
 
loop_
 _symmetry_equiv_pos_as_xyz
 'x, y, z'
 '-x, y+1/2, -z+1/2'
 '-x, -y, -z'
 'x, -y-1/2, z-1/2'
 
_cell_length_a    11.6765
_cell_length_b     6.6878
_cell_length_c    27.0324
_cell_angle_alpha  90.000
_cell_angle_beta   95.608
_cell_angle_gamma  90.000
 
_shelx_F_squared_multiplier     1.000
 
loop_
 _refln_index_h
 _refln_index_k
 _refln_index_l
 _refln_F_squared_calc
 _refln_F_squared_meas
 _refln_F_squared_sigma
 _refln_observed_status
   2   0   0     6921.90     7362.43    190.40 o
   3   0   0     9819.81    10870.85    182.74 o
   4   0   0     1311.98     1452.28     20.89 o
   5   0   0      945.30     1071.33     18.89 o
   6   0   0        5.52       45.93      8.36 o
   7   0   0      420.71      427.38     14.66 o
   8   0   0     1250.17     1251.90     23.63 o
   9   0   0     6548.50     6402.53    180.04 o
  10   0   0     5172.96     5216.54    152.52 o
  11   0   0     2827.15     2832.01     94.56 o
  12   0   0     3769.22     3811.41     83.83 o
  13   0   0     4333.75     4480.13     77.29 o
   1   1   0     4658.13     4747.03     68.48 o
   2   1   0    11241.33    12291.18    115.37 o
   3   1   0     7905.27     8499.04     71.17 o
   4   1   0    45795.64    46932.02    366.54 o
   5   1   0    14371.37    15077.78    133.18 o
   6   1   0    31257.49    32527.01    318.99 o
   7   1   0    18820.27    18687.34    184.18 o
   8   1   0     8891.04     8883.24     89.62 o
   9   1   0    10440.87    10315.08    121.00 o
  10   1   0     4319.27     4368.78     46.73 o
  11   1   0     2371.22     2389.15     26.42 o
  12   1   0      980.61     1042.58     16.57 o
  13   1   0      121.00      177.93     16.10 o
   0   2   0    18653.57    20004.57    230.56 o
   1   2   0    17111.74    18016.00    204.81 o
   2   2   0    30156.16    30863.50    303.33 o
   3   2   0    36907.38    37356.30    299.44 o
   4   2   0    14032.94    14393.37    110.84 o
   5   2   0     1962.36     1941.61     17.42 o
   6   2   0     1112.05     1169.06     10.71 o
   7   2   0       79.45       86.76      7.33 o
   8   2   0      494.80      502.23      8.09 o
   9   2   0     1680.26     1637.02     20.24 o
  10   2   0     2560.79     2565.91     33.12 o
  11   2   0     3910.07     3879.00     48.08 o
  12   2   0     4245.60     4148.06     51.45 o
  13   2   0     3224.93     3270.99     51.22 o
   1   3   0     2907.01     2914.00     25.30 o
   2   3   0     3753.68     3849.66     38.80 o
   3   3   0    11613.89    11510.94     87.57 o
   4   3   0    14095.70    14014.45    109.05 o
   5   3   0    15461.47    15256.77    128.69 o
   6   3   0     9035.76     9045.54     73.91 o
   7   3   0     9205.95     9473.09     75.45 o
   8   3   0    10488.99    10600.86     87.55 o
   9   3   0     4778.47     4796.48     57.88 o
  10   3   0     3064.60     2949.40     42.06 o
  11   3   0     2597.69     2436.96     36.36 o
  12   3   0     1450.51     1367.82     23.77 o
   0   4   0     7953.88     7617.06     78.90 o
   1   4   0    26673.99    27494.48    181.13 o
   2   4   0    22520.59    22641.53    194.83 o
   3   4   0     9355.20     9398.67     68.55 o
   4   4   0     6281.46     6118.79     54.86 o
   5   4   0     1831.95     1806.59     19.57 o
   6   4   0      269.31      254.82      8.30 o
   7   4   0      209.16      198.04      6.20 o
   8   4   0      861.13      790.82     11.68 o
   9   4   0      332.40      375.25      9.00 o
  10   4   0     1435.66     1423.71     26.67 o
  11   4   0     2081.04     2039.42     33.24 o
   1   5   0        6.99       -4.94      4.94 o
   2   5   0     2677.54     2443.67     24.57 o
   3   5   0     3825.42     3701.69     38.07 o
   4   5   0     2486.04     2655.07     31.79 o
   5   5   0     7632.77     7636.55     92.70 o
   6   5   0     5192.32     4925.58     62.76 o
   7   5   0     6103.86     6005.84     74.80 o
   8   5   0     4850.46     4605.89     54.83 o
   9   5   0     2761.04     2834.34     89.57 o
  10   5   0     2521.28     2431.78     39.32 o
   0   6   0     8481.08     8624.66    128.15 o
   1   6   0     9929.13     9608.30    100.06 o
   2   6   0     2554.11     2645.51     46.92 o
   3   6   0     2623.52     2783.05     34.77 o
   4   6   0     2328.50     2301.69     49.44 o
   5   6   0     1346.65     1248.84     25.68 o
   6   6   0       72.12       82.22     10.22 o
   7   6   0      278.02      202.82     11.77 o
   8   6   0      253.43      221.85     13.65 o
   9   6   0      989.12      940.37     22.50 o
   1   7   0       69.49       71.90     13.20 o
   2   7   0      739.67      711.85     17.99 o
   3   7   0     1135.61     1089.15     22.00 o
   4   7   0      864.79      893.64     23.79 o
   5   7   0     2523.59     2407.34     46.69 o
   6   7   0     2927.88     2804.35     52.33 o
 -13   1   1       17.16      118.72     18.60 o
 -12   1   1        0.04      134.55     17.70 o
 -11   1   1       74.55      157.40      9.03 o
 -10   1   1       15.51       90.39      9.57 o
  -9   1   1        1.95       36.93      7.33 o
  -8   1   1     1628.23     1594.15     16.70 o
  -7   1   1      179.58      250.32      9.01 o
  -6   1   1      181.17      251.80     12.18 o
  -5   1   1     6706.51     7246.05     49.80 o
  -4   1   1     1724.83     1955.68     16.05 o
  -3   1   1     4888.21     5060.48     43.33 o
  -2   1   1     5806.34     5797.71     55.21 o
  -1   1   1      451.29      509.52      9.02 o
   0   1   1      660.13      670.35     24.60 o
   1   1   1      641.06      553.74     15.95 o
   2   1   1     1683.25     1551.82     16.67 o
   3   1   1     2236.24     2019.00     16.31 o
   4   1   1    11150.58    11523.47    108.36 o
   5   1   1     2757.18     2844.11     32.30 o
   6   1   1       18.85       91.96      6.25 o
   7   1   1      375.07      378.47     15.03 o
   8   1   1       43.61      125.24     10.28 o
   9   1   1      653.65      786.28     25.40 o
  10   1   1      207.83      260.91     26.44 o
  11   1   1      118.20      157.91      6.42 o
  12   1   1      178.57      230.73      7.31 o
  13   1   1      231.93      309.09      8.67 o
 -13   2   1        1.53       34.08      6.00 o
 -12   2   1        2.89       73.25     16.85 o
 -11   2   1      303.00      375.06     21.04 o
 -10   2   1       99.30      265.36     17.95 o
  -9   2   1      602.35      700.90     11.30 o
  -8   2   1        4.19       75.12     11.83 o
  -7   2   1     1271.55     1209.05     12.72 o
  -6   2   1      160.00      139.04      9.76 o
  -5   2   1      610.46      573.27     14.52 o
  -4   2   1       45.82       52.02      3.67 o
  -3   2   1      582.46      498.84      6.89 o
  -2   2   1    35622.57    35137.30    345.91 o
  -1   2   1    88002.99    89663.34   1017.79 o
   0   2   1    81119.02    86857.48    771.09 o
   1   2   1      342.89      497.62     13.34 o
   2   2   1      125.27      121.28      7.70 o
   3   2   1        1.58        5.72      5.22 o
   4   2   1     1300.51     1229.94     11.48 o
   5   2   1      915.16      791.56      7.66 o
   6   2   1     1039.56      977.66      9.55 o
   7   2   1       67.53      138.65      8.79 o
   8   2   1      451.78      460.25      7.68 o
   9   2   1     1292.38     1384.57     17.80 o
  10   2   1       66.03      114.21     16.15 o
  11   2   1      102.08      176.58     19.78 o
  12   2   1      193.34      257.93     18.90 o
  13   2   1       53.79      124.31     15.18 o
 -12   3   1      123.33      173.99     16.82 o
 -11   3   1       18.24       55.64     19.47 o
 -10   3   1        9.94       40.82     10.55 o
  -9   3   1        0.05       30.97      5.82 o
  -8   3   1       95.16      148.23      6.08 o
  -7   3   1      349.29      329.70      8.82 o
  -6   3   1      102.02      124.60      4.68 o
  -5   3   1     1356.58     1486.12     18.52 o
  -4   3   1        5.11       53.83      3.79 o
  -3   3   1     1708.99     1573.37     15.78 o
  -2   3   1      620.68      607.18     10.36 o
  -1   3   1      110.43      122.49      4.69 o
   0   3   1       11.62       19.39      3.22 o
   1   3   1        9.24       17.64      3.81 o
   2   3   1     4439.88     4312.41     37.21 o
   3   3   1      288.29      280.00      5.68 o
   4   3   1      100.55      129.10      8.30 o
   5   3   1      106.52      221.58      7.49 o
   6   3   1      999.38     1040.81     20.07 o
   7   3   1       55.65      133.26     11.69 o
   8   3   1      136.50      278.39     14.51 o
   9   3   1       85.83      158.85     21.12 o
  10   3   1       13.55       54.05      7.27 o
  11   3   1       36.78      134.34     24.53 o
  12   3   1       28.01       68.76     11.71 o
 -11   4   1        4.15       31.44      7.83 o
 -10   4   1       69.84      177.68      9.60 o
  -9   4   1       13.02      207.77     16.61 o
  -8   4   1       26.05      213.28     13.12 o
  -7   4   1      248.07      351.77     20.37 o
  -6   4   1        0.11      143.82     11.67 o
  -5   4   1        4.54       27.57      5.63 o
  -4   4   1      152.38      151.00      6.55 o
  -3   4   1      755.15      640.36     12.42 o
  -2   4   1       31.84       42.42      6.68 o
  -1   4   1     1441.77     1379.18     13.25 o
   0   4   1        2.92       10.26      3.42 o
   1   4   1     3383.69     3260.31     28.40 o
   2   4   1       51.60      173.67     12.83 o
   3   4   1      393.20      424.34      7.63 o
   4   4   1       62.01       87.33      5.97 o
   5   4   1     1050.70     1037.42     17.16 o
   6   4   1        0.09       17.83      8.52 o
   7   4   1      193.90      176.26      6.22 o
   8   4   1       39.31       83.07      9.18 o
   9   4   1        0.44       10.36      5.09 o
  10   4   1      207.69      281.73     14.21 o
  11   4   1        0.23       44.84     21.29 o
 -10   5   1       56.79      124.78     12.72 o
  -9   5   1      127.73      172.52     10.54 o
  -8   5   1      242.88      293.30     12.66 o
  -7   5   1       70.70      180.51     17.47 o
  -6   5   1      271.54      331.97     11.47 o
  -5   5   1     1880.45     1787.05     28.08 o
  -4   5   1       59.55      141.39      7.76 o
  -3   5   1       10.05       57.45      8.26 o
  -2   5   1        4.89       43.93      6.19 o
  -1   5   1       11.61        8.00      5.31 o
   0   5   1       25.64       11.73      4.92 o
   1   5   1      271.09      299.44      8.52 o
   2   5   1      153.40      196.97     11.94 o
   3   5   1       77.02      149.15     11.91 o
   4   5   1       65.20       63.24      6.64 o
   5   5   1        2.10       34.41     10.64 o
   6   5   1       73.55       87.08      8.88 o
   7   5   1       20.60       65.04     20.77 o
   8   5   1      165.34      272.64     12.02 o
   9   5   1       13.78       73.43     29.13 o
  10   5   1       36.04      104.97     11.47 o
  -9   6   1      103.15      188.99     13.19 o
  -8   6   1        0.32       80.34     12.15 o
  -7   6   1       31.86       87.40     10.07 o
  -6   6   1        1.77       47.65     10.09 o
  -5   6   1       22.43       52.24     10.52 o
  -4   6   1       22.74       31.55      8.41 o
  -3   6   1        4.61       73.35     28.53 o
  -2   6   1        5.34        9.41     20.41 o
  -1   6   1     3240.67     2796.98     36.19 o
   0   6   1     1802.65     1593.90     33.77 o
   1   6   1       44.61      214.80     20.36 o
   2   6   1      278.66      283.80     14.68 o
   3   6   1       54.46       84.13     12.13 o
   4   6   1       50.48      153.09     17.66 o
   5   6   1        0.15       11.76      9.00 o
   6   6   1       56.78       99.91     10.29 o
   7   6   1      244.23      231.54     12.14 o
   8   6   1       55.74       77.70     13.90 o
   9   6   1       97.72      160.38     22.35 o
  -6   7   1        2.87       73.14     13.69 o
  -5   7   1       50.12      132.58     15.24 o
  -4   7   1       74.51      147.85     10.94 o
  -3   7   1       18.26      110.83     17.61 o
  -2   7   1       73.54      129.61     14.54 o
  -1   7   1        9.95       21.29     11.70 o
   0   7   1       21.55       34.14     14.17 o
   1   7   1        3.29       -1.57     10.99 o
   2   7   1       39.40       64.66     10.91 o
   3   7   1       44.83       27.09      9.75 o
   4   7   1        0.78       17.85     10.84 o
   5   7   1      250.60      234.78     16.57 o
   6   7   1        0.63       41.98     15.55 o
 -13   0   2      628.36      703.46     19.29 o
 -12   0   2      486.50      585.39     16.35 o
 -11   0   2     5881.82     5993.58     99.76 o
 -10   0   2     7574.70     8129.41    108.32 o
  -9   0   2     5564.78     5883.69     71.57 o
  -8   0   2    12809.74    13148.78    153.39 o
  -7   0   2    21793.01    23095.06    265.70 o
  -6   0   2     7939.88     8386.53     98.55 o
  -5   0   2    11242.90    11771.52    151.25 o
  -4   0   2    27406.08    28160.99    304.87 o
  -3   0   2    61350.12    61689.25    667.20 o
  -2   0   2     6680.63     6275.51    136.15 o
   1   0   2     1006.69     1020.33     18.17 o
   2   0   2     3078.94     2965.46     80.25 o
   3   0   2    22563.50    22076.69    467.98 o
   5   0   2    26140.47    26177.38    667.97 o
   6   0   2    16930.34    16256.61    420.98 o
   7   0   2    22174.28    22050.33    568.73 o
   8   0   2     7037.88     7044.17    194.44 o
   9   0   2    13332.75    13757.99    365.49 o
  10   0   2      565.70      686.95     37.15 o
  11   0   2     2102.01     2126.72     77.13 o
  12   0   2     3954.64     3831.72    123.63 o
  13   0   2     1227.95     1139.48     55.30 o
 -13   1   2     4973.70     5074.00     61.87 o
 -12   1   2     6463.66     6253.88     74.04 o
 -11   1   2     4148.65     4122.80     40.16 o
 -10   1   2     4682.93     4549.37     48.94 o
  -9   1   2     1651.85     1770.60     18.83 o
  -8   1   2      124.90      234.35      9.61 o
  -7   1   2      464.76      460.17      6.59 o
  -6   1   2    17769.04    19087.75    130.36 o
  -5   1   2     1141.23     1303.39      9.31 o
  -4   1   2    20180.77    20130.80    146.86 o
  -3   1   2    31028.99    31159.42    254.05 o
  -2   1   2    15052.61    15490.13    121.67 o
  -1   1   2    29803.60    29678.59    560.71 o
   0   1   2    38712.06    38173.86   1433.00 o
   1   1   2    18755.00    19574.98    184.91 o
   2   1   2    21601.59    22728.21    201.38 o
   3   1   2    25870.29    26037.21    197.70 o
   4   1   2    10439.80    11052.22    110.20 o
   5   1   2     6427.40     6081.53     71.42 o
   6   1   2      900.65      939.46     18.34 o
   7   1   2      365.93      357.23     10.84 o
   8   1   2      148.55      203.85      7.05 o
   9   1   2     1060.89     1107.59     34.58 o
  10   1   2     1530.27     1572.50     42.74 o
  11   1   2     1985.17     2018.89     56.45 o
  12   1   2     3752.43     3717.01     85.64 o
  13   1   2     4483.77     4512.17    101.85 o
 -13   2   2       53.30      105.22      7.94 o
 -12   2   2      929.57      945.02     16.66 o
 -11   2   2     3660.24     3391.10     42.97 o
 -10   2   2     6150.83     5891.85     62.23 o
  -9   2   2     5565.99     5696.09     56.26 o
  -8   2   2    11079.99    11065.50     94.52 o
  -7   2   2    14509.08    14250.94    110.62 o
  -6   2   2    16762.58    16587.24    123.44 o
  -5   2   2    12619.52    13236.75    106.28 o
  -4   2   2    25705.54    26143.65    193.13 o
  -3   2   2    16290.11    16274.04    125.38 o
  -2   2   2       17.04       63.58      4.44 o
  -1   2   2     9385.51     9396.03    143.14 o
   0   2   2      919.73      868.74     18.82 o
   1   2   2     3195.78     3179.98     38.78 o
   2   2   2    13229.35    13458.56    120.41 o
   3   2   2     5541.82     5698.26     45.27 o
   4   2   2     7101.12     7445.48     54.02 o
   5   2   2    20425.35    20431.57    147.12 o
   6   2   2    14283.18    13878.85    111.89 o
   7   2   2    12052.21    11679.15    116.13 o
   8   2   2     9436.09     9434.33    107.22 o
   9   2   2    11507.55    11241.22    117.23 o
  10   2   2     2822.76     2969.47     37.27 o
  11   2   2     1799.80     1914.30     26.32 o
  12   2   2      785.32      804.20     14.35 o
  13   2   2      229.03      285.03      8.81 o
 -12   3   2     2222.89     2213.35     34.45 o
 -11   3   2     2631.03     2624.67     38.77 o
 -10   3   2     2024.35     1997.82     30.89 o
  -9   3   2     1611.27     1589.98     17.25 o
  -8   3   2     1280.49     1280.40     13.93 o
  -7   3   2     1437.46     1385.57     14.71 o
  -6   3   2     1327.84     1391.67     14.44 o
  -5   3   2     9343.22     9691.84     79.75 o
  -4   3   2     5663.43     6037.77     48.86 o
  -3   3   2     5132.88     5392.58     45.96 o
  -2   3   2    22686.12    23120.98    186.42 o
  -1   3   2    35907.25    37341.23    278.17 o
   0   3   2    32381.77    34173.66    254.05 o
   1   3   2    43335.79    44557.19    358.10 o
   2   3   2    18181.89    18583.90    139.48 o
   3   3   2    16084.18    15993.88    120.63 o
   4   3   2     1586.19     1636.48     15.41 o
   5   3   2      957.73     1102.13     11.78 o
   6   3   2      921.64     1003.00     10.26 o
   7   3   2      362.87      368.68      5.80 o
   8   3   2       92.47      107.40      7.27 o
   9   3   2     1257.84     1195.66     29.46 o
  10   3   2     3981.58     3695.92     50.88 o
  11   3   2     3003.34     2884.72     41.46 o
  12   3   2     1904.23     1933.80     30.29 o
 -11   4   2      212.59      279.51     11.98 o
 -10   4   2     1940.19     1966.47     47.31 o
  -9   4   2     6096.18     5640.96     59.87 o
  -8   4   2     7293.73     6959.98     68.29 o
  -7   4   2    10596.38    10454.33    112.88 o
  -6   4   2    13649.25    13439.79    127.27 o
  -5   4   2    11485.05    11259.06     97.17 o
  -4   4   2     4395.25     4600.15     34.38 o
  -3   4   2      886.13     1029.12     11.61 o
  -2   4   2     1098.82      981.08     19.85 o
  -1   4   2     4542.51     4731.19     34.17 o
   0   4   2     1745.95     1716.06     15.44 o
   1   4   2     4525.64     4588.31     36.24 o
   2   4   2     1229.60     1172.33     12.12 o
   3   4   2     3852.92     3963.29     30.98 o
   4   4   2     7450.02     7235.65     63.85 o
   5   4   2     8999.40     8790.37     80.26 o
   6   4   2    11550.97    11289.63    102.00 o
   7   4   2     3527.97     3741.78     36.87 o
   8   4   2     7660.96     7705.90     74.48 o
   9   4   2     1056.58     1156.07     20.10 o
  10   4   2     6053.48     5914.46     85.38 o
  11   4   2     2103.86     2046.07     38.00 o
 -10   5   2     1552.83     1506.41     28.87 o
  -9   5   2     1360.78     1269.81     22.69 o
  -8   5   2      382.01      365.28     11.94 o
  -7   5   2      122.95      132.28      9.82 o
  -6   5   2       28.88       73.23      9.85 o
  -5   5   2     5702.00     4965.52     63.21 o
  -4   5   2     2459.21     2402.52     29.49 o
  -3   5   2     6071.64     5984.68     65.07 o
  -2   5   2     7512.78     7558.83     71.52 o
  -1   5   2     6933.28     7118.73     67.14 o
   0   5   2     5173.84     5393.27     49.62 o
   1   5   2     7884.61     8278.35     77.07 o
   2   5   2     5970.22     6020.82     53.12 o
   3   5   2     3413.58     3454.98     35.92 o
   4   5   2     3514.52     3433.78     42.49 o
   5   5   2     2066.08     2035.37     28.24 o
   6   5   2      546.60      571.94     14.09 o
   7   5   2       43.36       26.54      7.33 o
   8   5   2      114.59       95.03     10.57 o
   9   5   2      258.18      252.71     20.65 o
  10   5   2      405.50      471.49     15.44 o
  -9   6   2     1904.95     1775.51     32.95 o
  -8   6   2     3136.54     2999.91     57.27 o
  -7   6   2     2325.49     2416.97     39.17 o
  -6   6   2     3732.58     3651.98     54.99 o
  -5   6   2     3861.15     3638.75     61.25 o
  -4   6   2     2659.26     2747.82     55.79 o
  -3   6   2     3123.65     3107.27     44.21 o
  -2   6   2     2761.17     2480.15     48.61 o
  -1   6   2       79.56       25.46     13.08 o
   0   6   2        1.33       -3.31     17.75 o
   1   6   2       10.11       -8.07      8.07 o
   2   6   2     1146.80     1035.13     20.18 o
   3   6   2     2271.81     2156.74     32.50 o
   4   6   2     2941.92     2770.09     39.63 o
   5   6   2     1226.88     1339.40     26.57 o
   6   6   2     1711.89     1785.51     35.05 o
   7   6   2     3196.71     3339.11     47.01 o
   8   6   2     2769.95     2675.54     43.55 o
  -6   7   2      178.86      156.45     26.09 o
  -5   7   2        4.16      -11.72     28.84 o
  -4   7   2     1372.47     1304.81     24.06 o
  -3   7   2     2358.22     2300.67     35.86 o
  -2   7   2     2898.70     2782.03     50.90 o
  -1   7   2     2357.21     2417.03     45.68 o
   0   7   2     2824.78     2801.36     41.40 o
   1   7   2     1359.05     1445.25     26.08 o
   2   7   2     3359.70     3247.80     46.66 o
   3   7   2     1589.32     1669.39     28.41 o
   4   7   2     1847.67     1681.22     27.64 o
   5   7   2      481.47      475.31     19.59 o
   6   7   2      218.91      228.83     30.50 o
 -13   1   3       12.08       81.37     17.23 o
 -12   1   3       40.25      165.59     15.34 o
 -11   1   3       11.74      124.29      8.57 o
 -10   1   3       16.69      137.71     17.62 o
  -9   1   3      190.72      330.94     10.57 o
  -8   1   3     2624.57     2696.87     25.05 o
  -7   1   3     1151.15     1301.81     12.14 o
  -6   1   3     6863.39     7942.87     55.32 o
  -5   1   3       13.64       64.94      8.32 o
  -4   1   3     3716.90     4027.70     29.94 o
  -3   1   3     4920.08     4804.05     38.67 o
  -2   1   3        0.55       -0.39      1.49 o
  -1   1   3      108.60      121.70      2.51 o
   0   1   3      366.05      386.49      5.07 o
   1   1   3     2885.34     2848.97     25.64 o
   2   1   3     6894.30     6703.87     59.60 o
   3   1   3     2568.35     2720.79     22.46 o
   4   1   3     2092.93     1930.88     21.11 o
   5   1   3       37.22       44.83      8.12 o
   6   1   3       83.90      125.60      6.52 o
   7   1   3       81.87       77.64     12.52 o
   8   1   3        8.07       24.60     10.00 o
   9   1   3      261.05      340.66     33.66 o
  10   1   3      823.05      809.59     28.92 o
  11   1   3       96.11      161.66     17.56 o
  12   1   3      121.34      235.23     35.72 o
  13   1   3       31.96      191.16     20.87 o
 -13   2   3        9.88       72.81      8.91 o
 -12   2   3      543.65      617.42     17.18 o
 -11   2   3       69.53      179.32      9.68 o
 -10   2   3      965.65      964.54     14.71 o
  -9   2   3      279.97      306.76      6.68 o
  -8   2   3     1362.96     1359.07     12.85 o
  -7   2   3      297.54      361.82      5.39 o
  -6   2   3      566.50      646.41      7.15 o
  -5   2   3     1360.85     1379.35     13.53 o
  -4   2   3       79.09      113.75      3.89 o
  -3   2   3       62.98      100.67      3.94 o
  -2   2   3       14.23       55.98      3.31 o
  -1   2   3     2725.22     2947.28     44.10 o
   0   2   3    46855.84    47592.60    443.68 o
   1   2   3      896.84     1148.69     13.45 o
   2   2   3     1690.54     1523.77     13.77 o
   3   2   3      740.23      652.75      7.11 o
   4   2   3     1275.76     1174.72     10.75 o
   5   2   3       98.92       97.58      5.93 o
   6   2   3      654.91      662.44     23.08 o
   7   2   3       38.61       88.51      8.53 o
   9   2   3      910.34     1017.50     37.81 o
  10   2   3      208.17      232.03     20.27 o
  11   2   3      412.03      416.10      9.49 o
  12   2   3       67.00      121.11     10.80 o
  13   2   3       88.46      137.60     10.50 o
 -12   3   3        3.20       39.53      7.11 o
 -11   3   3        8.98       53.11     16.73 o
 -10   3   3      126.55      208.44      8.19 o
  -9   3   3       81.85      177.91      9.69 o
  -8   3   3       86.91      234.90     14.58 o
  -7   3   3        0.81       97.96     15.27 o
  -6   3   3     2846.68     2959.98     26.90 o
  -5   3   3     2690.08     2709.07     24.89 o
  -4   3   3     3199.81     2683.59     21.26 o
  -3   3   3       53.36       70.33      3.62 o
  -2   3   3      608.87      658.03     17.63 o
  -1   3   3       15.64       41.27      5.03 o
   0   3   3     3614.47     3721.35     30.31 o
   1   3   3     1580.40     1635.59     14.49 o
   2   3   3       96.34      115.71      4.89 o
   3   3   3       22.18       33.88      4.14 o
   4   3   3     1718.19     1453.27     14.60 o
   5   3   3      336.42      332.19      5.58 o
   6   3   3      206.61      227.23      5.85 o
   7   3   3      322.06      355.56     14.20 o
   8   3   3      167.15      169.17      8.21 o
   9   3   3       53.78       54.44     11.96 o
  10   3   3       83.56      246.20     16.37 o
  11   3   3      106.68      137.52     28.51 o
  12   3   3      278.92      301.86     19.11 o
 -12   4   3        0.63       86.30     16.95 o
 -11   4   3       72.43      181.48     17.85 o
 -10   4   3        0.37       33.39      7.12 o
  -9   4   3      210.04      256.26      8.31 o
  -8   4   3       72.46      128.58      6.62 o
  -7   4   3       10.59       60.66      6.27 o
  -6   4   3       92.25      166.37      6.64 o
  -5   4   3       54.36      114.97      8.52 o
  -4   4   3     1855.41     1713.73     15.72 o
  -3   4   3      486.14      465.29      7.53 o
  -2   4   3      305.85      269.75      6.35 o
  -1   4   3     1262.77     1400.48     14.87 o
   0   4   3      426.53      392.02      7.50 o
   1   4   3       38.04       37.74      9.30 o
   2   4   3     1235.62      966.09     11.72 o
   3   4   3       11.28        5.04      4.00 o
   4   4   3      117.46      144.34      8.36 o
   5   4   3      124.28      135.86      7.67 o
   6   4   3      505.90      582.46     16.08 o
   7   4   3        3.44       13.27      7.53 o
   8   4   3      120.27      241.77     26.52 o
   9   4   3      614.64      497.91     12.84 o
  10   4   3       51.02      359.16     34.58 o
  11   4   3      103.37      144.98     15.70 o
 -10   5   3       16.83      107.72     10.78 o
  -9   5   3        8.36      116.53     14.41 o
  -8   5   3       68.96      204.24     10.28 o
  -7   5   3      139.64      246.37     16.04 o
  -6   5   3      567.02      626.19     19.49 o
  -5   5   3      595.54      566.80     20.62 o
  -4   5   3      140.74      163.61      9.96 o
  -3   5   3       76.79      150.06     12.13 o
  -2   5   3      111.88      177.06      8.16 o
  -1   5   3       48.72       43.21      7.24 o
   0   5   3       13.43       30.86      5.28 o
   1   5   3      449.77      470.31     12.33 o
   2   5   3        2.51       27.80      5.38 o
   3   5   3      769.00      664.20     10.86 o
   4   5   3      264.66      301.49     10.53 o
   5   5   3        0.81       37.66     10.74 o
   6   5   3       24.86       52.95      9.58 o
   7   5   3      105.53      138.73      9.18 o
   8   5   3        0.93       23.92      8.09 o
   9   5   3       67.59       77.36     18.49 o
  10   5   3      672.67      629.30     17.30 o
  -9   6   3        6.67       67.76     13.80 o
  -8   6   3       46.05      100.55     11.54 o
  -7   6   3        4.68       33.41      9.55 o
  -6   6   3       89.37      175.83     20.67 o
  -5   6   3       75.35      167.01     21.55 o
  -4   6   3       19.41       66.45      9.22 o
  -3   6   3       39.55      150.82     28.13 o
  -2   6   3      590.42      597.78     33.39 o
  -1   6   3      295.35      354.08     24.31 o
   0   6   3     2036.23     1718.38     28.30 o
   1   6   3      507.00      534.11     21.42 o
   2   6   3        1.50      124.45     36.04 o
   3   6   3       34.86        4.51      8.09 o
   4   6   3      102.03      123.01     11.94 o
   5   6   3       40.21       36.53      9.23 o
   6   6   3      167.22      171.06     13.51 o
   7   6   3        0.75       45.12     15.12 o
   8   6   3      249.27      271.81     25.67 o
  -6   7   3      107.06      172.64     16.24 o
  -5   7   3      224.56      195.13     18.19 o
  -4   7   3        0.67       17.47      9.33 o
  -3   7   3       97.12      116.52     14.35 o
  -2   7   3      306.41      268.39     16.19 o
  -1   7   3      100.25      101.40     20.68 o
   0   7   3       64.84       88.87     13.47 o
   1   7   3      185.78      201.10     12.35 o
   2   7   3        1.58       32.46      9.87 o
   3   7   3        6.81       30.49      9.35 o
   4   7   3       47.94      108.04     14.63 o
   5   7   3        1.44       21.87     15.50 o
   6   7   3       12.77       32.18     12.74 o
 -13   0   4     3693.93     3745.82     67.67 o
 -12   0   4     1616.26     1795.99     30.63 o
 -11   0   4     1497.78     1820.43     30.15 o
 -10   0   4     4360.56     4260.17     60.16 o
  -9   0   4     5224.37     5011.10     62.22 o
  -8   0   4     3127.26     3126.19     40.29 o
  -7   0   4     1004.48     1097.86     14.92 o
  -6   0   4     2699.25     2655.76     28.90 o
  -5   0   4     1588.91     1477.50     16.04 o
  -4   0   4      933.95      957.35     13.63 o
  -3   0   4    12202.39    12818.53    137.40 o
  -2   0   4    15366.88    16050.46    190.12 o
  -1   0   4    12724.60    12256.97    955.91 o
   0   0   4    59294.32    51501.61   6383.04 o
   1   0   4    11413.89    11627.66    265.15 o
   2   0   4    52775.26    53771.28    762.14 o
   3   0   4    21256.72    20869.57    540.85 o
   4   0   4    21278.60    20617.08    527.64 o
   5   0   4    27117.54    27596.78    704.66 o
   7   0   4       29.82       37.42     12.75 o
   8   0   4       62.58      128.31     20.36 o
  10   0   4      179.57      191.96     23.57 o
  11   0   4     5936.10     5786.10    171.33 o
  12   0   4     3908.81     3851.35    124.92 o
  13   0   4     3130.13     3183.84    110.79 o
 -13   1   4        5.01       27.26      5.74 o
 -12   1   4     1232.43     1200.94     17.64 o
 -11   1   4     2807.33     2699.43     28.19 o
 -10   1   4     5018.74     4991.55     47.65 o
  -9   1   4     9036.21     8762.30     74.48 o
  -8   1   4     7588.55     7544.37     58.96 o
  -7   1   4     9566.76     9037.78     64.96 o
  -6   1   4    15553.71    15705.14    101.32 o
  -5   1   4    25677.00    26778.06    163.21 o
  -4   1   4    24837.09    24714.63    166.88 o
  -3   1   4     4218.89     4162.13     33.73 o
  -2   1   4     6078.76     5954.88     78.39 o
  -1   1   4      696.20      756.80      8.30 o
   0   1   4     3360.91     3451.56     31.64 o
   1   1   4     2867.37     2943.31     25.24 o
   2   1   4    11194.27    11282.73     99.09 o
   3   1   4     4621.15     4548.49     38.82 o
   4   1   4    15649.51    16038.78    165.05 o
   5   1   4    17483.38    18020.52    241.27 o
   6   1   4    18451.21    18840.63    344.40 o
   7   1   4    11871.84    12176.28    227.67 o
   8   1   4    12184.79    12148.46    323.48 o
   9   1   4    16518.11    16216.06    302.77 o
  10   1   4     1394.27     1471.81     41.57 o
  11   1   4     2458.73     2535.08     63.03 o
  12   1   4     2442.30     2553.26     65.08 o
  13   1   4      328.53      370.36     23.86 o
 -13   2   4     3622.31     3616.18     47.02 o
 -12   2   4     4205.10     4293.34     56.29 o
 -11   2   4     5255.02     5157.70     56.02 o
 -10   2   4     4172.48     3987.76     44.10 o
  -9   2   4     1881.96     1858.25     18.31 o
  -8   2   4      666.47      676.31      7.92 o
  -7   2   4       59.53       86.94      3.44 o
  -6   2   4      564.25      583.00      7.37 o
  -5   2   4    10028.64     9805.12     76.65 o
  -4   2   4     6632.98     6903.36     54.79 o
  -3   2   4    11603.09    11964.34     89.73 o
  -2   2   4     8615.82     8914.00     95.41 o
  -1   2   4     7646.25     7788.08     67.31 o
   0   2   4    25097.31    25044.42    204.18 o
   1   2   4    16948.74    17421.46    147.56 o
   2   2   4    41435.15    41886.38    322.47 o
   3   2   4    14505.51    15236.25    112.46 o
   4   2   4     7208.98     7553.79     58.82 o
   5   2   4     3329.26     3367.34     26.61 o
   6   2   4     1904.01     1904.47     20.03 o
   7   2   4      237.70      256.79      9.07 o
   8   2   4       40.65       82.53      8.13 o
   9   2   4      215.30      235.37      9.82 o
  10   2   4     1022.43     1027.47     16.56 o
  11   2   4     1186.36     1232.80     18.55 o
  12   2   4     2737.10     2689.28     35.09 o
  13   2   4     2846.83     2663.61     35.25 o
 -12   3   4      371.58      412.16     12.72 o
 -11   3   4     1300.70     1337.26     23.69 o
 -10   3   4     2859.37     2838.58     29.53 o
  -9   3   4     5013.31     4909.89     56.19 o
  -8   3   4     9469.91     9247.62     77.60 o
  -7   3   4    18373.58    18367.53    162.54 o
  -6   3   4     6252.77     6278.11     58.26 o
  -5   3   4     6615.72     6468.48     52.52 o
  -4   3   4     8440.75     8821.25     67.54 o
  -3   3   4     6227.57     6603.30     48.22 o
  -2   3   4     5706.38     5748.56     49.05 o
  -1   3   4     4102.13     4109.26     30.14 o
   0   3   4      137.97      137.95      6.57 o
   1   3   4        0.59       -1.43      3.69 o
   2   3   4     8757.94     8770.50     65.18 o
   3   3   4     2604.15     2604.87     22.83 o
   4   3   4     1179.97     1297.43     13.91 o
   5   3   4     2759.01     2765.60     24.81 o
   6   3   4     7011.88     6937.18     58.01 o
   7   3   4    12112.76    11756.39    103.81 o
   8   3   4     8703.64     8395.49    146.48 o
   9   3   4     1544.34     1664.73     44.01 o
  10   3   4     9454.08     9285.43    181.09 o
  11   3   4     3880.94     3714.11     51.26 o
  12   3   4     1321.86     1242.46     24.88 o
 -11   4   4     5106.74     4681.35     66.07 o
 -10   4   4      754.71      754.37     14.17 o
  -9   4   4      408.51      470.70     10.52 o
  -8   4   4       75.56      138.67      7.12 o
  -7   4   4      149.23      149.10      7.21 o
  -6   4   4        0.55       11.56      4.88 o
  -5   4   4      718.92      782.02     11.72 o
  -4   4   4     2930.88     2973.25     24.43 o
  -3   4   4     6414.13     6550.28     55.42 o
  -2   4   4    12050.04    12031.99     89.36 o
  -1   4   4    25565.95    25442.85    163.24 o
   0   4   4     2128.64     2131.63     16.80 o
   1   4   4    16088.13    16205.85    118.63 o
   2   4   4     4952.35     5336.59     39.28 o
   3   4   4     9621.17     9666.95     75.74 o
   4   4   4     5370.25     5304.00     48.18 o
   5   4   4     2757.86     2607.13     27.27 o
   6   4   4     1701.67     1607.99     17.75 o
   7   4   4      203.61      176.53      7.20 o
   8   4   4        5.18        5.71      6.53 o
   9   4   4       12.00       11.65      8.54 o
  10   4   4     2599.90     2368.25     36.73 o
  11   4   4      806.09      777.74     17.52 o
 -10   5   4     1613.54     1550.80     28.97 o
  -9   5   4     2208.37     2265.96     31.45 o
  -8   5   4     4236.99     3931.76     52.38 o
  -7   5   4     5785.14     5812.60     73.11 o
  -6   5   4     4325.62     4181.26     54.58 o
  -5   5   4     6334.23     6398.05     97.10 o
  -4   5   4     5139.20     5289.55     58.45 o
  -3   5   4     5793.18     5475.21     61.06 o
  -2   5   4     2619.39     2639.77     26.26 o
  -1   5   4     2260.08     2138.38     22.29 o
   0   5   4       59.51       51.74      5.67 o
   1   5   4        6.44        1.48      6.23 o
   2   5   4     2049.29     1877.67     23.28 o
   3   5   4     1291.85     1221.27     16.96 o
   4   5   4     4295.57     4150.71     49.99 o
   5   5   4     4866.32     4498.77     53.64 o
   6   5   4     2966.30     2998.28     41.10 o
   7   5   4     4532.71     4449.94     52.98 o
   8   5   4     4451.78     4415.21     79.90 o
   9   5   4     2015.86     2122.97     44.53 o
  10   5   4     4406.38     4051.14     58.77 o
  -9   6   4     1191.26     1040.96     26.33 o
  -8   6   4      668.51      563.99     16.00 o
  -7   6   4       60.52       66.08     10.62 o
  -6   6   4       65.67       74.96     11.99 o
  -5   6   4      198.74      220.53     15.01 o
  -4   6   4      975.87      961.53     24.28 o
  -3   6   4     1348.11     1404.03     24.87 o
  -2   6   4     2781.74     2895.85     36.02 o
  -1   6   4     6972.38     6860.12     73.74 o
   0   6   4     7277.83     7068.01     75.76 o
   1   6   4     6954.46     6507.02     82.17 o
   2   6   4     3872.49     4157.69     55.46 o
   3   6   4     2822.76     2770.99     39.44 o
   4   6   4     2742.74     2700.49     67.60 o
   5   6   4     1397.61     1464.23     25.75 o
   6   6   4      425.81      383.56     13.68 o
   7   6   4      537.14      478.13     13.98 o
   8   6   4       72.80       59.90     11.35 o
  -6   7   4     3564.85     3396.38     60.67 o
  -5   7   4     2297.96     2219.41     33.89 o
  -4   7   4     1060.62     1100.00     21.90 o
  -3   7   4     1411.93     1447.15     32.77 o
  -2   7   4     1005.52      928.60     33.34 o
  -1   7   4      334.55      305.67     20.73 o
   0   7   4      368.86      279.10     30.22 o
   1   7   4       10.55       -8.76      8.76 o
   2   7   4      139.51      106.73     11.81 o
   3   7   4      991.14      882.45     19.29 o
   4   7   4     1723.02     1690.28     65.81 o
   5   7   4     1949.09     1979.06     40.66 o
   6   7   4     1961.83     1879.88     39.32 o
 -13   1   5       44.00      105.17      7.65 o
 -12   1   5      206.08      308.51      9.77 o
 -11   1   5       63.86      157.24      5.93 o
 -10   1   5       17.35      128.62      9.26 o
  -9   1   5      513.09      524.45      9.98 o
  -8   1   5      104.42      139.77      5.34 o
  -7   1   5     1693.98     1816.26     13.79 o
  -6   1   5     2810.43     3084.17     21.71 o
  -5   1   5     5709.20     6628.93     40.78 o
  -4   1   5       84.80      160.35      3.63 o
  -3   1   5     1539.65     1590.88     14.88 o
  -2   1   5        1.29       -1.95      1.95 o
  -1   1   5      613.55      601.64      6.64 o
   0   1   5      474.08      450.38      4.27 o
   1   1   5     2736.38     2534.67     20.30 o
   2   1   5     4385.37     4486.67     42.51 o
   3   1   5      115.12      153.06      2.89 o
   4   1   5     2220.17     2309.20     23.33 o
   5   1   5      411.95      345.07     16.38 o
   6   1   5        2.95      106.94     14.31 o
   8   1   5       15.01      185.45     20.36 o
   9   1   5     6716.14     6691.25    134.21 o
  10   1   5       37.57       91.16     16.21 o
  11   1   5      138.20      197.88     18.06 o
  12   1   5       35.23      182.19     20.36 o
  13   1   5      193.93      285.30     22.54 o
 -13   2   5        9.88       44.45      9.52 o
 -12   2   5        6.30       58.04     10.07 o
 -11   2   5     1941.34     1722.34     22.99 o
 -10   2   5      223.96      263.31      7.86 o
  -9   2   5      261.90      341.04      6.04 o
  -8   2   5       17.54      147.19      7.20 o
  -7   2   5       33.68      156.75      8.98 o
  -6   2   5      754.74      819.34     12.71 o
  -5   2   5      234.37      437.04     11.45 o
  -4   2   5        5.14       26.94      3.04 o
  -3   2   5     2146.89     2282.43     19.96 o
  -2   2   5        5.77       10.36      2.50 o
  -1   2   5    14192.19    12946.34     98.24 o
   0   2   5      652.15      595.64      7.43 o
   1   2   5      550.32      545.77      5.48 o
   2   2   5       35.45       53.30      3.13 o
   3   2   5     1485.40     1329.52     12.21 o
   4   2   5      180.85      214.96      4.07 o
   5   2   5      125.77       97.53      4.64 o
   6   2   5       28.40       61.90      5.79 o
   7   2   5       19.05       60.19      9.06 o
   8   2   5       56.22      140.44      7.40 o
   9   2   5     4047.76     3923.31     47.83 o
  10   2   5     1914.46     1810.84     24.63 o
  11   2   5        1.03       15.12      9.71 o
  12   2   5        8.48      101.27     19.13 o
 -12   3   5       28.57       86.99     10.88 o
 -11   3   5        4.09       36.33     10.60 o
 -10   3   5        6.21       49.56      6.64 o
  -9   3   5       39.42      117.19      5.94 o
  -8   3   5       67.27      172.53      7.90 o
  -7   3   5       26.89      130.15      8.11 o
  -6   3   5      781.11      706.24     10.23 o
  -5   3   5     2814.14     2780.90     25.69 o
  -4   3   5        2.12       16.72      3.01 o
  -3   3   5      943.74      821.14      9.53 o
  -2   3   5      507.30      577.01      7.81 o
  -1   3   5      200.76      200.79      4.20 o
   0   3   5      874.81      730.67      7.70 o
   1   3   5     1192.88     1025.98     15.12 o
   2   3   5      228.11      196.93      5.82 o
   3   3   5     1779.98     1598.82     15.34 o
   4   3   5      243.55      137.65      4.63 o
   5   3   5       12.87       28.76      4.74 o
   6   3   5       62.74       72.10      5.38 o
   7   3   5      199.96      270.51     23.23 o
   8   3   5       95.70      175.11      9.00 o
   9   3   5     1218.34     1158.01     28.38 o
  10   3   5      392.46      576.91     25.68 o
  11   3   5       46.15      102.58     23.62 o
  12   3   5        0.02       41.18      6.64 o
 -11   4   5       18.62      147.20     31.64 o
 -10   4   5       11.89       40.54      6.38 o
  -9   4   5       38.86      111.51     10.84 o
  -8   4   5       91.04      154.68     13.06 o
  -7   4   5        5.30       26.91     10.59 o
  -6   4   5       37.30       69.98      8.05 o
  -5   4   5       41.93      118.96      6.75 o
  -4   4   5      725.24      652.00     10.61 o
  -3   4   5     2208.76     2102.95     23.05 o
  -2   4   5      302.11      295.14      7.87 o
  -1   4   5       10.25       34.85      5.44 o
   0   4   5     1073.80      914.13     11.00 o
   1   4   5       78.52      112.50      5.27 o
   2   4   5      382.36      258.45      7.96 o
   3   4   5       50.79      101.72      4.89 o
   4   4   5      164.15      195.71      7.01 o
   5   4   5       14.26       44.90      9.22 o
   6   4   5       87.90      140.97      8.63 o
   7   4   5      298.03      316.50     13.25 o
   8   4   5       90.99      144.97     12.08 o
   9   4   5       15.14       -0.14     11.82 o
  10   4   5        9.77       50.66     15.72 o
  11   4   5        5.74       17.56     10.19 o
 -10   5   5       43.83      102.79     12.26 o
  -9   5   5      105.14      170.92      9.76 o
  -8   5   5       61.18      119.30     12.62 o
  -7   5   5      239.24      327.01     14.02 o
  -6   5   5       33.70       64.74      8.16 o
  -5   5   5      216.33      324.19      9.37 o
  -4   5   5        0.68       37.49      7.40 o
  -3   5   5       28.54      111.50     12.12 o
  -2   5   5        0.29       74.09      8.84 o
  -1   5   5        2.12       77.90     15.22 o
   0   5   5     1312.26     1204.53     14.18 o
   1   5   5      431.83      359.25      9.01 o
   2   5   5      704.12      613.55     11.86 o
   3   5   5      293.88      274.02     11.30 o
   4   5   5       35.89       38.89      7.73 o
   5   5   5        1.61        8.61      8.27 o
   6   5   5      114.49      123.03     12.00 o
   7   5   5      348.49      340.01     20.25 o
   8   5   5      183.23      238.70     20.20 o
   9   5   5     1809.62     1604.27     23.89 o
  10   5   5        6.72      217.46     31.73 o
  -9   6   5      172.52      220.43     14.55 o
  -8   6   5       50.86      117.93     16.53 o
  -7   6   5        0.81       71.00     15.14 o
  -6   6   5        0.16       78.58     32.10 o
  -5   6   5      398.56      386.52     16.83 o
  -4   6   5       56.55      109.11      9.89 o
  -3   6   5       61.06       92.92     14.38 o
  -2   6   5        2.24       28.82     11.74 o
  -1   6   5      258.70      277.66     26.30 o
   0   6   5        1.99       50.90     16.98 o
   1   6   5        5.04       23.85     13.76 o
   2   6   5       21.32       27.30     21.13 o
   3   6   5        0.08        9.83      7.67 o
   4   6   5       71.11      103.25     11.27 o
   5   6   5       22.46       45.53      9.21 o
   6   6   5        1.51       38.47     11.20 o
   7   6   5       12.27       51.25     11.58 o
   8   6   5      190.70      212.85     13.53 o
  -6   7   5      109.56      177.49     18.39 o
  -5   7   5      125.47      183.39     15.99 o
  -4   7   5        4.27       59.40      9.94 o
  -3   7   5      107.53      191.40     28.55 o
  -2   7   5      104.65      209.01     15.34 o
  -1   7   5        6.43       64.49     18.24 o
   0   7   5      104.18      143.78     12.10 o
   1   7   5        4.02       40.60     14.09 o
   2   7   5       16.85       26.85     11.71 o
   3   7   5       39.24       54.11     10.03 o
   4   7   5      154.26      189.93     17.11 o
   5   7   5       77.00       72.43     14.37 o
 -13   0   6       43.40       74.35      8.81 o
 -12   0   6      270.04      185.45     12.56 o
 -11   0   6     3844.47     3821.41     56.26 o
 -10   0   6     7226.40     7261.88     98.44 o
  -9   0   6     6622.39     6751.82     75.86 o
  -8   0   6    18258.81    18327.93    183.62 o
  -7   0   6    10697.21    10521.52    106.76 o
  -6   0   6    26832.52    27995.59    276.87 o
  -5   0   6    16331.80    16237.25    152.33 o
  -4   0   6    37195.12    37581.52    352.59 o
  -3   0   6       50.21       79.06      3.37 o
  -2   0   6       30.39       90.94      9.69 o
  -1   0   6    51116.93    49310.17    766.29 o
   0   0   6      673.90      657.91     42.96 o
   1   0   6       23.14       70.90      3.37 o
   2   0   6     3451.10     3519.41     45.07 o
   3   0   6     1555.80     1778.80     30.64 o
   4   0   6      391.33      384.95     11.40 o
   5   0   6     4118.25     4266.27    119.51 o
   6   0   6     8570.31     8490.36    227.82 o
   7   0   6     7021.15     7053.25    194.16 o
   8   0   6    10668.02    10610.65    285.70 o
   9   0   6    29613.11    29313.79    757.58 o
  10   0   6     5825.78     5693.47    167.29 o
  11   0   6     6524.74     6239.00    183.71 o
  12   0   6     1219.21     1176.54     56.13 o
  13   0   6      824.71      896.16     50.08 o
 -13   1   6     3441.59     3634.54     42.62 o
 -12   1   6     5463.20     5413.29     59.26 o
 -11   1   6     5329.83     5333.46     48.13 o
 -10   1   6     5595.29     5391.09     47.97 o
  -9   1   6     3395.65     3375.87     25.81 o
  -8   1   6     4760.57     4634.42     32.98 o
  -7   1   6      197.93      237.07      3.93 o
  -6   1   6     2113.73     2486.22     18.08 o
  -5   1   6      546.37      648.22      6.59 o
  -4   1   6    15029.15    14642.34    106.12 o
  -3   1   6    18973.07    18508.27    149.78 o
  -2   1   6    18580.38    18978.97    191.13 o
  -1   1   6    10126.40    10186.14     87.94 o
   0   1   6    35995.37    35721.02    249.79 o
   1   1   6    29887.87    29093.69    207.68 o
   2   1   6    28241.60    27663.72    241.29 o
   3   1   6    36019.99    35707.15    309.21 o
   4   1   6    28804.56    30085.90    289.78 o
   5   1   6     6124.87     6255.96     92.07 o
   6   1   6      870.14      914.84     19.57 o
   7   1   6      582.42      604.77     21.47 o
   8   1   6      586.83      634.58     23.64 o
   9   1   6      303.58      464.75     23.66 o
  10   1   6      292.21      342.07     20.53 o
  11   1   6     1201.83     1226.67     39.14 o
  12   1   6     4746.86     4714.07    105.06 o
  13   1   6     4608.08     4560.89    104.41 o
 -13   2   6       77.44      111.37     11.11 o
 -12   2   6      433.04      421.04     11.43 o
 -11   2   6     1050.00     1044.75     16.39 o
 -10   2   6     1398.25     1534.03     17.92 o
  -9   2   6     4603.68     4654.60     37.63 o
  -8   2   6     8128.76     8050.76     62.19 o
  -7   2   6    12370.06    12070.96     83.93 o
  -6   2   6    13429.25    13312.44    105.36 o
  -5   2   6    20380.87    20376.69    148.20 o
  -4   2   6    17090.36    17384.09    126.55 o
  -3   2   6    17190.40    17348.06    118.60 o
  -2   2   6    21058.56    20707.96    146.54 o
  -1   2   6     9656.83     9356.80     71.78 o
   0   2   6      331.90      330.97      5.11 o
   1   2   6      121.39      117.30      2.72 o
   2   2   6      326.51      344.14      4.75 o
   3   2   6     3437.17     3420.02     27.01 o
   4   2   6     9756.42     9841.37     82.51 o
   5   2   6    10741.32    11049.00     92.41 o
   6   2   6    16078.20    16372.79    192.98 o
   7   2   6    15762.25    15361.06    201.11 o
   8   2   6    14004.29    13640.52    151.68 o
   9   2   6     6069.10     6209.55     72.30 o
  10   2   6     4255.44     4224.47     50.84 o
  11   2   6     3162.10     3099.30     49.21 o
  12   2   6     1617.48     1652.75     30.30 o
 -12   3   6     2379.14     2453.77     52.05 o
 -11   3   6     2204.04     2275.02     34.51 o
 -10   3   6     1778.16     1888.25     22.88 o
  -9   3   6     3300.29     3134.31     30.78 o
  -8   3   6     2787.95     2399.07     23.60 o
  -7   3   6      928.90      974.18     13.56 o
  -6   3   6      295.73      398.63      7.63 o
  -5   3   6     1927.32     1974.95     18.75 o
  -4   3   6     1085.09     1074.10     10.88 o
  -3   3   6     6013.40     6021.22     47.55 o
  -2   3   6     5169.95     5254.81     48.51 o
  -1   3   6    11973.69    12072.81     73.47 o
   0   3   6    25113.45    25051.83    176.10 o
   1   3   6    21403.37    21589.79    162.09 o
   2   3   6    17486.92    17796.87    129.24 o
   3   3   6    10583.67    10979.78     89.78 o
   4   3   6    10747.66    10500.32     89.01 o
   5   3   6    10917.20    10353.13     87.83 o
   6   3   6     4215.06     4030.57     37.75 o
   7   3   6     2933.84     2692.03     27.75 o
   8   3   6     1903.72     1777.93     27.25 o
   9   3   6     3407.92     3197.95     44.41 o
  10   3   6     4575.82     4256.88     57.41 o
  11   3   6     1326.81     1285.78     22.04 o
  12   3   6     1397.27     1323.52     22.75 o
 -11   4   6      357.40      412.39     14.14 o
 -10   4   6      887.35      921.57     16.39 o
  -9   4   6     4560.46     4366.69     51.45 o
  -8   4   6     5590.06     5319.00     73.25 o
  -7   4   6     5747.62     5798.57     66.35 o
  -6   4   6     4817.84     4786.46     49.35 o
  -5   4   6     7665.58     7976.80     83.65 o
  -4   4   6     7630.27     7640.68     56.69 o
  -3   4   6    12900.36    12253.89     90.89 o
  -2   4   6    11453.62    11177.39     71.94 o
  -1   4   6     1183.04     1170.53     10.92 o
   0   4   6     2470.72     2267.91     16.91 o
   1   4   6      617.39      505.90      7.38 o
   2   4   6      617.65      643.34      8.48 o
   3   4   6     2150.23     2215.68     22.02 o
   4   4   6    11855.45    11403.84     98.30 o
   5   4   6     6042.10     6057.30     59.62 o
   6   4   6     6396.57     6317.31     61.99 o
   7   4   6     7181.80     7144.72     79.90 o
   8   4   6     8969.12     8827.43     89.44 o
   9   4   6     1701.69     1657.22     27.68 o
  10   4   6     3645.87     3586.16     51.28 o
  11   4   6     1885.41     1858.31     35.59 o
 -10   5   6     1724.13     1680.50     30.86 o
  -9   5   6      740.77      729.97     16.65 o
  -8   5   6      123.24      208.58     10.21 o
  -7   5   6       21.27       42.40      7.85 o
  -6   5   6      660.34      505.73     13.57 o
  -5   5   6      952.21      917.02     18.33 o
  -4   5   6      304.62      368.09     10.13 o
  -3   5   6     1831.26     1766.63     21.42 o
  -2   5   6     7794.88     7338.62     66.47 o
  -1   5   6    11520.56    11520.46    107.53 o
   0   5   6     6715.46     6877.24     57.47 o
   1   5   6     9848.63     9826.34     86.83 o
   2   5   6     9393.22     8969.29     88.33 o
   3   5   6     5624.16     5453.98     56.07 o
   4   5   6     2780.79     2897.56     39.85 o
   5   5   6     2184.46     2134.55     29.27 o
   6   5   6      951.04      947.63     18.63 o
   7   5   6       60.18       56.54     11.83 o
   8   5   6       62.82       88.43     13.70 o
   9   5   6      470.86      475.46     14.87 o
  10   5   6      350.71      327.03     13.53 o
  -8   6   6     1732.97     1810.18     45.14 o
  -7   6   6     2938.58     2938.83     52.50 o
  -6   6   6     3941.81     3805.25     64.17 o
  -5   6   6     5046.27     4794.39     77.34 o
  -4   6   6     3364.54     3334.37     47.24 o
  -3   6   6     2302.04     2269.95     34.82 o
  -2   6   6     1111.96     1113.41     18.60 o
  -1   6   6       32.50       98.64     13.62 o
   0   6   6      678.68      608.29     20.06 o
   1   6   6       20.04       -7.56     14.23 o
   2   6   6      262.54      195.99     16.58 o
   3   6   6      784.49      715.10     15.98 o
   4   6   6      325.36      359.52     14.50 o
   5   6   6     2181.59     2161.66     33.67 o
   6   6   6     3550.57     3333.36     46.80 o
   7   6   6     2325.38     2344.03     53.21 o
   8   6   6     2227.27     2138.95     37.06 o
  -6   7   6       39.73       34.43     13.00 o
  -5   7   6       31.75       59.32     10.04 o
  -4   7   6      457.80      475.41     15.78 o
  -3   7   6     1237.49     1284.33     25.28 o
  -2   7   6     2162.74     2196.72     35.17 o
  -1   7   6     2801.66     2679.95     40.40 o
   0   7   6     1861.65     2002.06     35.63 o
   1   7   6     3067.28     3182.52     46.20 o
   2   7   6     2296.62     2336.39     36.23 o
   3   7   6     2000.34     1998.92     31.94 o
   4   7   6     2328.58     2145.79     43.35 o
   5   7   6      707.41      716.58     23.18 o
 -13   1   7        0.22       44.28      7.38 o
 -12   1   7       25.89       79.92      8.90 o
 -11   1   7       24.68      121.00     12.71 o
 -10   1   7      208.01      270.39      7.78 o
  -9   1   7      138.63      182.61      4.09 o
  -8   1   7        1.48      114.91      9.86 o
  -7   1   7      953.10      977.89      8.84 o
  -6   1   7      237.65      296.23      5.64 o
  -5   1   7      541.84      613.56      6.52 o
  -4   1   7     2094.62     2106.79     17.31 o
  -3   1   7     1025.25      897.32      8.75 o
  -2   1   7      107.96      133.07      4.03 o
  -1   1   7     1543.81     1415.38     12.21 o
   0   1   7       26.03       48.08      2.00 o
   1   1   7     1160.60     1264.47     10.94 o
   2   1   7      984.77     1053.59     11.06 o
   3   1   7      201.47      189.68      4.22 o
   4   1   7     6039.91     6314.39     55.60 o
   5   1   7      117.42      165.51     11.61 o
   6   1   7      459.66      525.56     13.82 o
   7   1   7       70.73       91.40     12.21 o
   8   1   7     1733.00     1747.70     44.62 o
   9   1   7      302.99      415.24     22.76 o
  10   1   7     2302.23     2237.67     56.91 o
  11   1   7      173.33      250.96     19.72 o
  12   1   7      161.32      320.09     22.28 o
  13   1   7      189.23      294.99     23.25 o
 -13   2   7        3.34       53.56      7.87 o
 -12   2   7      205.11      329.81     12.39 o
 -11   2   7      113.88      222.08      8.30 o
 -10   2   7      462.28      457.76      8.14 o
  -9   2   7      116.41      148.04      4.60 o
  -8   2   7      268.69      296.49      5.42 o
  -7   2   7      595.78      656.10      7.58 o
  -6   2   7      304.75      263.44      5.25 o
  -5   2   7       16.80       23.92      2.85 o
  -4   2   7     2273.89     2059.10     17.07 o
  -3   2   7       78.49      114.11      3.48 o
  -2   2   7      159.39      125.28      4.34 o
  -1   2   7     5075.59     4743.97     35.79 o
   0   2   7      765.44      778.79      7.62 o
   1   2   7     2640.78     2673.38     17.98 o
   2   2   7     7027.02     7068.31     53.59 o
   3   2   7     7750.44     7938.22     59.87 o
   4   2   7     1189.00     1247.00     12.18 o
   5   2   7       97.30       93.62      7.91 o
   6   2   7       21.98       39.53      6.14 o
   7   2   7      226.55      304.77     11.74 o
   8   2   7      329.76      351.91     39.25 o
   9   2   7     1451.94     1440.39     27.82 o
  10   2   7       29.50       92.10     11.76 o
  11   2   7      192.01      201.75     19.69 o
  12   2   7        4.30       77.13     18.97 o
 -12   3   7        0.45       44.29      7.95 o
 -11   3   7      285.63      273.57      8.82 o
 -10   3   7      596.23      547.30     10.09 o
  -9   3   7       48.89      175.00     11.21 o
  -8   3   7       33.70      150.73     17.30 o
  -7   3   7      117.34      224.09     12.33 o
  -6   3   7      121.35      183.94      8.07 o
  -5   3   7      773.97      835.03     13.82 o
  -4   3   7      593.09      603.95      7.66 o
  -3   3   7     1915.26     1773.59     17.18 o
  -2   3   7        1.19        6.74      2.08 o
  -1   3   7      272.99      248.17      6.28 o
   0   3   7      102.01      113.87      6.06 o
   1   3   7      111.80      148.95      4.82 o
   2   3   7       51.20       82.64      4.07 o
   3   3   7      419.34      433.49      7.67 o
   4   3   7     4305.90     4130.66     37.32 o
   5   3   7      427.26      483.06     11.73 o
   6   3   7        6.71       36.89      5.15 o
   7   3   7        3.03      119.56      8.73 o
   8   3   7      250.51      281.62     10.75 o
   9   3   7      724.18      605.85     28.57 o
  10   3   7      645.74      689.21     15.27 o
  11   3   7      208.50      216.00     10.83 o
  12   3   7       33.81       53.55     11.28 o
 -11   4   7       90.29      215.08     10.91 o
 -10   4   7      127.51      142.58      8.74 o
  -9   4   7       24.33       71.05      6.82 o
  -8   4   7        0.67       34.17      6.62 o
  -7   4   7       71.55      103.63      8.13 o
  -6   4   7      154.42      155.97      7.78 o
  -5   4   7       33.84      103.37      9.04 o
  -4   4   7      301.10      343.47     10.36 o
  -3   4   7     1535.78     1388.28     16.93 o
  -2   4   7       61.61      141.03      6.03 o
  -1   4   7      405.51      463.31      6.02 o
   0   4   7        0.85       47.70      3.62 o
   1   4   7       78.28      131.02      6.04 o
   2   4   7     1906.41     1814.88     16.83 o
   3   4   7      541.36      516.91      9.50 o
   4   4   7      206.62      222.90     13.76 o
   5   4   7      112.21      124.05      8.15 o
   6   4   7      197.56      206.16     12.52 o
   7   4   7        3.81       38.79      7.20 o
   8   4   7     1180.34     1206.13     32.82 o
   9   4   7       23.17       50.01     18.15 o
  10   4   7       29.38       75.08     21.82 o
  11   4   7       22.51       50.88     16.21 o
 -10   5   7      161.69      213.45     12.86 o
  -9   5   7       94.80      117.08      9.99 o
  -8   5   7        2.30       54.98      8.96 o
  -7   5   7      211.74      250.14     14.66 o
  -6   5   7        1.83       62.26     16.79 o
  -5   5   7        1.71       57.68     10.19 o
  -4   5   7       52.83       70.89      8.30 o
  -3   5   7       10.00       44.17      6.92 o
  -2   5   7      112.38      170.97     12.99 o
  -1   5   7       69.12      112.35      8.26 o
   0   5   7      510.96      515.56     18.04 o
   1   5   7      149.09      159.25      7.19 o
   2   5   7      109.95      158.31     11.85 o
   3   5   7       36.78       87.20      7.90 o
   4   5   7      413.30      485.82     14.78 o
   5   5   7        1.36       35.73      7.11 o
   6   5   7      192.82      252.83     16.83 o
   7   5   7        2.34       38.62      8.40 o
   8   5   7      875.47      798.75     17.55 o
   9   5   7      111.71       99.25     16.10 o
  10   5   7      642.11      594.91     23.16 o
  -8   6   7        3.88       50.02     11.08 o
  -7   6   7       74.60      170.52     27.51 o
  -6   6   7        3.36       48.65     11.08 o
  -5   6   7       65.02      203.71     13.68 o
  -4   6   7       22.25       77.93      8.98 o
  -3   6   7       13.14       58.22      8.24 o
  -2   6   7      101.32      129.77     14.00 o
  -1   6   7      224.85      247.67     12.64 o
   0   6   7       20.82       36.83      7.30 o
   1   6   7       16.59       23.91     10.33 o
   2   6   7        5.15       34.62      9.70 o
   3   6   7       97.66      137.82     13.68 o
   4   6   7      623.41      425.74     15.30 o
   5   6   7        2.00       -6.00      9.11 o
   6   6   7       11.90       64.38     26.18 o
   7   6   7      107.29      155.75     29.04 o
   8   6   7      106.93      175.35     21.20 o
  -6   7   7        6.41       57.66     12.93 o
  -5   7   7      111.05      168.02     22.03 o
  -4   7   7        1.29       50.54     10.09 o
  -3   7   7        9.99       50.12      8.74 o
  -2   7   7        0.16       57.02     10.23 o
  -1   7   7      133.99      164.63     27.33 o
   0   7   7       14.35       29.60     10.48 o
   1   7   7        0.94       18.99      9.64 o
   2   7   7       91.49      148.47     11.82 o
   3   7   7       16.90       84.33     18.47 o
   4   7   7       21.95       95.96     33.98 o
   5   7   7       38.18       85.86     18.39 o
 -13   0   8     3180.10     3204.18     50.65 o
 -12   0   8     4442.52     4415.20     65.03 o
 -11   0   8      703.88     1056.09     21.39 o
 -10   0   8     6079.90     6259.46     66.79 o
  -9   0   8    10731.06    10445.92    107.17 o
  -8   0   8    10861.38    10786.43    110.07 o
  -7   0   8      787.16      874.58     12.69 o
  -6   0   8      100.67       92.83      4.60 o
  -5   0   8     1795.61     1635.39     18.48 o
  -4   0   8    10138.00    10635.07    100.84 o
  -3   0   8    30649.14    29402.89    293.88 o
  -2   0   8    12295.04    11539.78    186.95 o
  -1   0   8    13637.46    12958.04    156.48 o
   0   0   8    30787.77    29483.85    376.05 o
   1   0   8    14200.02    14143.33    150.61 o
   2   0   8    21084.00    20968.01    255.57 o
   3   0   8    52334.32    52575.00    645.66 o
   4   0   8    14078.82    14081.02    220.76 o
   5   0   8     7250.21     6679.62    130.48 o
   6   0   8     2641.58     2493.67     77.87 o
   7   0   8     7520.10     7263.65    200.31 o
   8   0   8     2513.04     2424.61     80.71 o
   9   0   8     6090.73     6093.35    175.91 o
  10   0   8     2094.39     1956.95     73.28 o
  11   0   8      909.38      965.77     49.16 o
  12   0   8     3147.45     3103.68    107.86 o
  13   0   8     3043.10     2972.25    107.22 o
 -13   1   8       45.75       61.03     11.32 o
 -12   1   8        4.85       44.73      6.45 o
 -11   1   8     1785.05     1711.16     21.28 o
 -10   1   8     3805.58     3731.54     28.94 o
  -9   1   8     3124.52     3121.54     23.77 o
  -8   1   8     7240.20     7128.15     48.30 o
  -7   1   8    18165.56    17950.61    119.63 o
  -6   1   8    13694.52    13484.11     96.01 o
  -5   1   8    19415.39    19049.25    130.93 o
  -4   1   8    38322.07    36712.10    263.87 o
  -3   1   8    33792.13    32856.79    309.28 o
  -2   1   8    19509.47    19237.55    146.96 o
  -1   1   8    11110.45    10390.55     77.55 o
   0   1   8     5855.94     5664.91     44.38 o
   1   1   8      438.78      437.18      5.77 o
   2   1   8    12228.38    12585.60     93.09 o
   3   1   8    22911.84    23433.29    165.53 o
   4   1   8     2181.52     2051.46     17.13 o
   5   1   8    18936.75    18753.06    250.03 o
   6   1   8    11274.79    11442.01    216.68 o
   7   1   8     6541.88     6495.49    128.15 o
   8   1   8     8871.81     9093.92    176.14 o
   9   1   8    24693.52    24349.53    448.75 o
  10   1   8     2149.38     2219.02     56.81 o
  11   1   8     2769.62     2820.46     98.69 o
  12   1   8     1760.44     1825.80     53.02 o
 -13   2   8     2735.72     2807.95     42.75 o
 -12   2   8     6285.90     6088.60     89.94 o
 -11   2   8     5986.86     5744.95     58.70 o
 -10   2   8     3640.18     3674.20     35.11 o
  -9   2   8     3065.80     3088.94     25.35 o
  -8   2   8     2357.34     2278.43     19.53 o
  -7   2   8      736.95      714.97      8.31 o
  -6   2   8       79.85      106.10      5.62 o
  -5   2   8      611.48      569.26      6.92 o
  -4   2   8     1923.43     1948.76     16.55 o
  -3   2   8     9998.43    10249.92     72.23 o
  -2   2   8    23281.91    23830.00    146.83 o
  -1   2   8    33277.89    33007.94    220.32 o
   0   2   8    36977.85    37101.54    248.09 o
   1   2   8    45747.67    45331.32    278.39 o
   2   2   8    13850.21    14087.42    101.02 o
   3   2   8    13808.34    14071.35    104.31 o
   4   2   8     8459.16     8523.69     68.84 o
   5   2   8     9278.91     9264.13     99.39 o
   6   2   8      638.05      712.51     11.24 o
   7   2   8       61.08       70.47      8.54 o
   8   2   8      288.79      237.61     16.46 o
   9   2   8      454.53      391.27     21.06 o
  10   2   8      325.59      343.52     12.13 o
  11   2   8     1585.83     1588.09     29.06 o
  12   2   8     1621.13     1543.03     28.97 o
 -12   3   8      171.09      185.85     10.32 o
 -11   3   8      220.54      286.90     12.40 o
 -10   3   8     2018.58     2102.00     25.17 o
  -9   3   8     6637.14     6398.17     58.60 o
  -8   3   8    10545.52    10362.08    105.33 o
  -7   3   8    11549.98    11266.77    107.46 o
  -6   3   8    16507.63    15992.57    142.26 o
  -5   3   8    12596.40    12653.82     96.79 o
  -4   3   8     7641.37     7514.78     57.04 o
  -3   3   8    10833.56    10964.96     81.76 o
  -2   3   8     4807.39     5185.82     33.97 o
  -1   3   8     1290.34     1418.17     11.20 o
   0   3   8      120.79      106.67      3.56 o
   1   3   8      623.71      597.60      7.54 o
   2   3   8      398.85      461.77      7.57 o
   3   3   8       22.33       52.05      3.74 o
   4   3   8     4804.76     4810.26     42.97 o
   5   3   8     4848.27     4802.34     44.83 o
   6   3   8     7805.93     7926.38     75.00 o
   7   3   8    11556.24    11344.00    143.87 o
   8   3   8     5901.04     5816.11     75.61 o
   9   3   8     1254.41     1315.26     26.73 o
  10   3   8     6440.51     6114.93     79.77 o
  11   3   8     2981.56     2911.43     41.56 o
 -11   4   8     6183.44     5808.68     80.36 o
 -10   4   8     1491.09     1414.83     21.52 o
  -9   4   8     1440.21     1440.73     21.43 o
  -8   4   8      777.04      730.19     15.54 o
  -7   4   8      672.84      629.12     14.18 o
  -6   4   8      648.50      521.77     12.90 o
  -5   4   8      811.45      813.02     15.96 o
  -4   4   8     2672.50     2575.25     22.71 o
  -3   4   8     5307.31     5428.73     39.11 o
  -2   4   8     6740.28     6853.84     44.86 o
  -1   4   8     7341.36     7526.05     48.74 o
   0   4   8    13165.89    13181.13     84.77 o
   1   4   8    13755.33    13792.04    126.00 o
   2   4   8    16586.52    17048.18    129.88 o
   3   4   8     4292.21     4256.23     41.83 o
   4   4   8    11397.55    11253.34    106.36 o
   5   4   8     4500.35     4419.01     44.99 o
   6   4   8     1107.73     1072.32     15.75 o
   7   4   8       22.38       10.85      9.78 o
   8   4   8      794.64      679.13     14.26 o
   9   4   8      318.48      268.34     11.38 o
  10   4   8      303.86      301.04     11.56 o
  11   4   8     1023.80      943.84     19.67 o
 -10   5   8      938.49      941.40     22.06 o
  -9   5   8     1469.03     1560.97     26.75 o
  -8   5   8     2217.99     2376.22     35.67 o
  -7   5   8     3305.10     3491.61     47.82 o
  -6   5   8     7340.71     6807.49     84.63 o
  -5   5   8     7115.43     6755.46     83.69 o
  -4   5   8     5349.46     5271.96     62.69 o
  -3   5   8     4621.74     4799.40     47.82 o
  -2   5   8     3384.67     3364.46     32.31 o
  -1   5   8     1420.67     1350.39     16.08 o
   0   5   8     1832.09     1730.84     19.98 o
   1   5   8      630.09      569.01     10.25 o
   2   5   8      210.82      212.92      8.39 o
   3   5   8      554.73      486.78     10.24 o
   4   5   8     5723.61     5287.66     76.34 o
   5   5   8     3258.47     3183.46     43.03 o
   6   5   8     5235.42     4980.37     62.97 o
   7   5   8     5467.92     5320.88     61.74 o
   8   5   8     4685.46     4518.66     98.84 o
   9   5   8      421.32      546.68     16.23 o
  -8   6   8      354.91      380.91     19.44 o
  -7   6   8      217.83      226.79     14.64 o
  -6   6   8       10.00       16.73     10.13 o
  -5   6   8      360.59      327.93     15.60 o
  -4   6   8      736.66      737.05     20.27 o
  -3   6   8      759.90      799.96     15.44 o
  -2   6   8     1853.21     1905.97     23.68 o
  -1   6   8     3848.21     3897.98     40.92 o
   0   6   8     3671.26     3812.34     52.07 o
   1   6   8     3824.50     3865.01     52.42 o
   2   6   8     4643.28     4508.56     59.41 o
   3   6   8     5593.77     5416.67     69.29 o
   4   6   8     2386.95     2324.64     38.97 o
   5   6   8      741.64      784.59     18.17 o
   6   6   8     1613.13     1501.43     26.57 o
   7   6   8     1075.74      996.70     23.15 o
   8   6   8       14.02       -9.74      9.74 o
  -5   7   8     2545.28     2592.39     49.54 o
  -4   7   8     2122.98     2172.28     31.03 o
  -3   7   8     1473.37     1535.43     24.40 o
  -2   7   8     1468.73     1453.55     26.88 o
  -1   7   8     1254.07     1142.03     38.34 o
   0   7   8      191.40      215.09     12.93 o
   1   7   8       23.25       22.63     14.48 o
   2   7   8       20.70       11.88      9.43 o
   3   7   8     1055.03      914.31     19.02 o
   4   7   8      822.21      829.34     25.16 o
   5   7   8     1386.29     1352.69     28.83 o
 -13   1   9       14.93       62.19      7.23 o
 -12   1   9        9.51       74.55      6.88 o
 -11   1   9      142.19      250.25      6.23 o
 -10   1   9      209.14      263.20      5.79 o
  -9   1   9        8.76       41.86      3.29 o
  -8   1   9      451.14      443.48      5.84 o
  -7   1   9      218.39      263.03      5.91 o
  -6   1   9      354.53      374.35      5.45 o
  -5   1   9      144.63      165.42      3.72 o
  -4   1   9      149.08      141.90      4.07 o
  -3   1   9     4559.19     4144.34     36.33 o
  -2   1   9     5533.37     5495.99     42.46 o
  -1   1   9     4104.68     3871.53     30.49 o
   0   1   9     7434.21     7365.09     57.24 o
   1   1   9    16192.90    15808.02    100.11 o
   2   1   9     9237.24     9653.36     74.51 o
   3   1   9       25.20       78.10      3.94 o
   4   1   9      599.42      688.21      6.75 o
   5   1   9      264.06      335.73     14.94 o
   6   1   9      281.06      276.35     17.48 o
   7   1   9      358.09      475.90     20.36 o
   8   1   9      279.80      460.70     21.60 o
   9   1   9     1762.76     2294.24     62.28 o
  10   1   9        7.18       40.53     14.62 o
  11   1   9      216.50      252.08     20.16 o
  12   1   9       68.95      150.32     21.76 o
 -13   2   9        0.00       23.26      7.79 o
 -12   2   9      153.34      227.48      9.82 o
 -11   2   9     1587.50     1478.73     18.36 o
 -10   2   9      116.64      173.82      6.18 o
  -9   2   9      126.34      176.35      5.43 o
  -8   2   9        0.04       44.13      4.43 o
  -7   2   9       41.81       81.06      5.37 o
  -6   2   9      223.14      246.96      6.88 o
  -5   2   9      767.51      791.59      8.71 o
  -4   2   9     1782.64     1775.41     13.82 o
  -3   2   9      467.81      432.33      5.69 o
  -2   2   9     1480.99     1478.74     11.72 o
  -1   2   9      454.76      521.93      5.76 o
   0   2   9     2115.55     2018.76     15.09 o
   1   2   9        0.18       15.35      2.54 o
   2   2   9     2950.54     3127.14     24.40 o
   3   2   9     2084.38     1954.24     16.20 o
   4   2   9     5236.13     5520.55     45.71 o
   5   2   9      204.96      275.16      5.17 o
   6   2   9     1762.65     1743.27     21.26 o
   7   2   9      290.90      293.14      8.00 o
   8   2   9     1176.38     1112.19     16.80 o
   9   2   9      378.24      393.59     15.91 o
  10   2   9      119.36      115.23     25.43 o
  11   2   9      110.03      130.45     26.85 o
  12   2   9        3.63       51.14     18.85 o
 -12   3   9       16.98       61.37      8.87 o
 -11   3   9       57.81      155.65      8.90 o
 -10   3   9       54.73      114.15      6.71 o
  -9   3   9       12.74       70.88      6.99 o
  -8   3   9        0.13       47.91      5.83 o
  -7   3   9      584.78      638.95     11.83 o
  -6   3   9      408.91      413.98      8.76 o
  -5   3   9      492.94      528.48      7.87 o
  -4   3   9      212.96      218.60      4.82 o
  -3   3   9       17.57       38.02      2.99 o
  -2   3   9      396.56      446.60      5.33 o
  -1   3   9     2836.28     2788.58     19.17 o
   0   3   9     2199.43     2121.41     17.85 o
   1   3   9      671.46      671.06      7.19 o
   2   3   9      672.89      542.76      6.57 o
   3   3   9      491.88      564.92      8.74 o
   4   3   9        3.80        0.36      6.37 o
   5   3   9      670.16      590.88     10.44 o
   6   3   9       20.73       88.89     11.42 o
   7   3   9       65.38       93.73     13.58 o
   8   3   9      573.49      568.77     31.81 o
   9   3   9     1785.56     1607.23     30.85 o
  10   3   9       57.92      115.67     24.12 o
  11   3   9      187.15      202.32     22.35 o
 -11   4   9      101.68      286.89     13.06 o
 -10   4   9        2.40       49.74      7.24 o
  -9   4   9      120.94      201.14     10.55 o
  -8   4   9        0.42       26.48      6.81 o
  -7   4   9       43.19       75.97     10.05 o
  -6   4   9      236.57      218.09     11.99 o
  -5   4   9        5.92       42.34      8.11 o
  -4   4   9      101.58      144.89      7.55 o
  -3   4   9        3.61       23.12      3.40 o
  -2   4   9       67.42      135.15      6.90 o
  -1   4   9      146.58      181.12      6.59 o
   0   4   9        0.06       25.63      3.47 o
   1   4   9      294.09      285.37      6.82 o
   2   4   9       88.42      169.63      5.66 o
   3   4   9        7.22       42.44      5.22 o
   4   4   9        0.87      186.37     19.98 o
   5   4   9      415.81      429.20     12.36 o
   6   4   9        0.84       26.76      5.38 o
   7   4   9        8.01       13.11      5.93 o
   8   4   9       40.60       68.75      6.81 o
   9   4   9      102.58      132.93     15.64 o
  10   4   9       25.66       20.18      7.92 o
 -10   5   9      104.50      152.40     12.06 o
  -9   5   9        2.34       59.95     16.42 o
  -8   5   9       24.75       66.06      9.25 o
  -7   5   9       65.35      151.42     10.01 o
  -6   5   9      125.42      212.70     16.55 o
  -5   5   9        6.23       60.71      8.96 o
  -4   5   9       29.68      128.33     25.30 o
  -3   5   9      177.78      228.49     12.52 o
  -2   5   9      609.75      610.53     10.42 o
  -1   5   9       20.62       68.56      6.86 o
   0   5   9       85.35      195.94     15.03 o
   1   5   9      360.80      450.60     18.37 o
   2   5   9     1085.39      982.89     15.84 o
   3   5   9      166.56      185.73     11.37 o
   4   5   9        0.61       25.32     10.55 o
   5   5   9        7.16        8.85      9.29 o
   6   5   9       86.76       93.44     11.89 o
   7   5   9       93.21      122.94     24.70 o
   8   5   9      304.63      347.72     29.08 o
   9   5   9      368.71      298.00     23.65 o
  -8   6   9        3.85      165.05     75.39 o
  -7   6   9      193.21      288.18     58.15 o
  -6   6   9       61.93      171.14     19.08 o
  -5   6   9        1.18       57.25     10.95 o
  -4   6   9       18.81       54.85     12.84 o
  -3   6   9       90.58      102.88      8.40 o
  -2   6   9      346.11      304.27      8.70 o
  -1   6   9      156.01      195.56      8.62 o
   0   6   9        0.60        5.74      7.67 o
   1   6   9       10.59       42.21      8.16 o
   2   6   9      282.43      282.18     13.68 o
   3   6   9      124.72      237.09     11.93 o
   4   6   9        2.44       27.83      9.73 o
   5   6   9      347.05      330.64     13.24 o
   6   6   9       35.84       79.52     15.85 o
   7   6   9        8.01       56.18     15.84 o
  -5   7   9       12.23       80.82     19.91 o
  -4   7   9        9.46       82.06      9.32 o
  -3   7   9        0.05       64.44      9.02 o
  -2   7   9        0.70      101.63     13.18 o
  -1   7   9      262.81      327.84     16.95 o
   0   7   9        0.14       43.05      9.86 o
   1   7   9      115.30      158.43     12.50 o
   2   7   9        0.20        9.38      9.06 o
   3   7   9       34.50       90.60     18.65 o
   4   7   9        0.22       -6.53     12.81 o
 -13   0  10       91.58      164.78     34.39 o
 -12   0  10       14.85       17.59      7.79 o
 -11   0  10     2356.65     2175.53     29.42 o
 -10   0  10     4461.94     4149.97     54.62 o
  -9   0  10     2866.50     2821.45     33.12 o
  -8   0  10    12734.37    12620.39    160.14 o
  -7   0  10    19494.24    19288.33    193.48 o
  -6   0  10    24284.19    24581.81    244.66 o
  -5   0  10    22377.92    22766.98    212.76 o
  -4   0  10     3242.84     3226.22     35.99 o
  -3   0  10    37750.44    37398.98    379.79 o
  -2   0  10     2754.03     2294.69     30.67 o
  -1   0  10     5082.38     4550.85     69.03 o
   0   0  10     5677.24     5389.21     82.20 o
   1   0  10     4953.49     4625.22     45.07 o
   2   0  10    25942.70    26061.91    267.91 o
   3   0  10    20359.68    21789.38    209.99 o
   4   0  10     6576.89     7551.22     80.99 o
   5   0  10     4311.24     4710.95     66.37 o
   6   0  10     7914.96     7949.60    169.90 o
   7   0  10     7334.94     7185.05    199.57 o
   8   0  10    10412.43    10385.76    282.49 o
   9   0  10     3736.44     3780.18    118.77 o
  10   0  10     6135.21     6228.63    183.07 o
  11   0  10     1268.10     1276.41     58.24 o
  12   0  10     1270.23     1293.38     60.81 o
 -13   1  10     4094.35     4001.74     56.69 o
 -12   1  10     5071.67     4975.93     54.97 o
 -11   1  10     4521.24     4564.96     42.42 o
 -10   1  10     4871.86     4625.50     40.61 o
  -9   1  10     2961.50     3109.41     24.73 o
  -8   1  10      856.93      873.68      9.97 o
  -7   1  10     3303.02     2947.21     23.92 o
  -6   1  10      635.48      612.14      7.91 o
  -5   1  10       29.44       35.66      2.79 o
  -4   1  10     1561.79     1614.82     15.14 o
  -3   1  10     6652.15     6574.29     52.27 o
  -2   1  10    38960.00    38812.42    295.94 o
  -1   1  10    50552.97    49161.94    362.59 o
   0   1  10    15591.88    15253.94    102.81 o
   1   1  10    22719.24    23122.25    152.31 o
   2   1  10    16946.71    16536.83    126.44 o
   3   1  10     9450.57     8851.07     68.72 o
   4   1  10    15823.68    15795.39    115.60 o
   5   1  10     5318.65     5288.62     52.63 o
   6   1  10     2586.58     2610.83     27.53 o
   7   1  10      132.61      142.10      6.05 o
   8   1  10       23.01       57.71     13.72 o
   9   1  10       57.32      128.99     17.48 o
  10   1  10      261.81      252.13     18.96 o
  11   1  10      202.81      205.52     19.36 o
  12   1  10     1570.41     1610.01     63.79 o
 -13   2  10        1.96        7.09      6.48 o
 -12   2  10       61.68      116.61      8.80 o
 -11   2  10      434.22      469.16      9.06 o
 -10   2  10     1805.34     1838.80     20.36 o
  -9   2  10     4249.94     4161.88     37.37 o
  -8   2  10     7361.11     7216.40     58.99 o
  -7   2  10     8810.25     8739.53     71.70 o
  -6   2  10    10915.47    11203.15     86.84 o
  -5   2  10    10312.73    10641.62     72.81 o
  -4   2  10    19500.40    19485.87    124.00 o
  -3   2  10    15624.17    15434.29    110.94 o
  -2   2  10     7361.75     7278.03     44.57 o
  -1   2  10     5061.04     5067.69     33.05 o
   0   2  10     3369.90     3344.64     24.32 o
   1   2  10     1595.26     1487.51     11.32 o
   2   2  10      295.55      335.34      5.12 o
   3   2  10     1756.40     1779.10     16.22 o
   4   2  10     7637.12     7561.93     59.48 o
   5   2  10    11063.04    10891.13     91.44 o
   6   2  10     9030.85     9004.92     95.35 o
   7   2  10     4048.93     4284.50     55.90 o
   8   2  10     6160.42     6293.27     73.06 o
   9   2  10     6188.53     6131.38     71.79 o
  10   2  10     3935.89     3949.45     53.19 o
  11   2  10     3441.05     3402.89     53.62 o
  12   2  10     1911.33     1908.99     38.52 o
 -12   3  10     2713.08     2714.43     42.52 o
 -11   3  10     4094.40     4044.62     60.12 o
 -10   3  10     3099.31     3210.57     34.37 o
  -9   3  10     3356.61     3327.30     35.15 o
  -8   3  10     2267.72     2325.57     36.89 o
  -7   3  10      606.73      671.87     12.24 o
  -6   3  10        3.55       24.93      4.34 o
  -5   3  10     2557.67     2416.04     20.67 o
  -4   3  10     4709.15     4516.11     36.15 o
  -3   3  10     4620.30     4556.75     30.61 o
  -2   3  10     2235.26     2113.45     15.38 o
  -1   3  10     4398.02     4556.80     29.69 o
   0   3  10    10847.77    10927.86     79.06 o
   1   3  10    12099.14    11821.27     77.52 o
   2   3  10    22127.30    22025.68    149.27 o
   3   3  10    11722.30    11894.06     96.75 o
   4   3  10     4196.28     4207.71     38.26 o
   5   3  10     4833.51     4801.09     47.30 o
   6   3  10     3923.46     3901.25     38.96 o
   7   3  10     1160.14     1167.22     18.09 o
   8   3  10      494.70      476.24     15.49 o
   9   3  10       62.84       99.13     17.67 o
  10   3  10      739.63      671.11     20.51 o
  11   3  10     1319.95     1267.68     22.11 o
 -11   4  10      224.22      290.11     12.89 o
 -10   4  10     1209.50     1241.42     19.01 o
  -9   4  10     3199.26     3245.04     44.83 o
  -8   4  10     1729.91     1792.78     28.20 o
  -7   4  10     6316.37     6222.86     77.40 o
  -6   4  10     6169.78     6110.90     75.89 o
  -5   4  10     9146.01     9035.40     85.14 o
  -4   4  10    10948.85    10859.62     92.02 o
  -3   4  10     5491.99     5529.34     43.75 o
  -2   4  10     9047.18     8990.05     64.25 o
  -1   4  10     1351.91     1339.83     11.65 o
   0   4  10      235.33      300.54      5.25 o
   1   4  10        4.37       15.17      3.67 o
   2   4  10      934.80      869.25     10.78 o
   3   4  10      361.90      415.95      8.91 o
   4   4  10     7640.87     7303.30     80.65 o
   5   4  10     2821.76     2805.76     30.72 o
   6   4  10     3145.37     3212.83     36.49 o
   7   4  10     3786.14     3882.15     42.70 o
   8   4  10     5158.20     5153.94     58.63 o
   9   4  10     4506.90     4434.35     61.18 o
  10   4  10     2351.57     2314.76     36.16 o
 -10   5  10     1644.00     1678.48     37.85 o
  -9   5  10     2153.77     1956.46     31.69 o
  -8   5  10     1875.71     1745.75     29.08 o
  -7   5  10       61.54      111.84     10.61 o
  -6   5  10       14.44       38.13      8.75 o
  -5   5  10      189.83      164.44      8.44 o
  -4   5  10      883.90      913.39     22.96 o
  -3   5  10     2685.48     2641.30     26.80 o
  -2   5  10     1151.75     1269.38     15.59 o
  -1   5  10     5915.99     5715.31     51.22 o
   0   5  10     9171.98     8816.38     92.59 o
   1   5  10     7199.45     7205.39     82.55 o
   2   5  10     5222.92     5487.20     59.93 o
   3   5  10     6008.00     5788.65     66.39 o
   4   5  10     2743.02     2845.67     36.55 o
   5   5  10     1888.47     1946.44     29.57 o
   6   5  10      941.56      902.69     18.24 o
   7   5  10      310.30      315.07     11.97 o
   8   5  10      404.74      364.15     12.31 o
   9   5  10        0.83        1.27     11.33 o
  -8   6  10     2872.10     2726.01     50.97 o
  -7   6  10     4433.56     4296.96     72.18 o
  -6   6  10     4505.47     4356.25     72.53 o
  -5   6  10     3430.92     3528.70     54.00 o
  -4   6  10     2274.57     2427.67     32.42 o
  -3   6  10     1268.68     1395.43     21.73 o
  -2   6  10     1656.38     1793.26     20.86 o
  -1   6  10      811.02      772.31     13.60 o
   0   6  10      380.74      377.40     12.77 o
   1   6  10       23.57       45.16      8.38 o
   2   6  10      279.28      256.32     11.23 o
   3   6  10      186.88      211.01     21.83 o
   4   6  10      725.94      734.26     17.84 o
   5   6  10      976.10     1003.53     20.85 o
   6   6  10     1847.17     1790.81     29.83 o
   7   6  10     2741.27     2588.59     42.62 o
  -5   7  10       17.88       33.00      8.85 o
  -4   7  10      101.61      195.06     11.68 o
  -3   7  10      506.86      553.48     14.45 o
  -2   7  10     2346.85     2200.61     58.93 o
  -1   7  10     2483.83     2499.00     95.29 o
   0   7  10     1644.00     1809.00     30.92 o
   1   7  10     2526.82     2558.35     41.39 o
   2   7  10     1403.93     1595.94     27.72 o
   3   7  10     2215.61     2187.58     44.20 o
   4   7  10     1778.55     1737.20     39.58 o
 -13   1  11       24.03      117.12     12.78 o
 -12   1  11      306.21      376.61      9.62 o
 -11   1  11       78.97      178.51      6.53 o
 -10   1  11      146.65      209.05      6.57 o
  -9   1  11      248.37      235.08      5.66 o
  -8   1  11      107.50      110.96      4.33 o
  -7   1  11       90.27      148.60      4.32 o
  -6   1  11      151.18      137.06      3.87 o
  -5   1  11       52.16       78.64      3.54 o
  -4   1  11      108.99      141.15      3.41 o
  -3   1  11       11.94       75.39      3.11 o
  -2   1  11      909.55     1030.68     11.96 o
  -1   1  11     5508.80     5581.17     60.71 o
   0   1  11     2026.94     2185.27     16.01 o
   1   1  11      232.33      312.62      5.12 o
   2   1  11      246.73      271.09      4.66 o
   3   1  11      504.36      641.01      7.17 o
   4   1  11      257.19      328.84      6.37 o
   5   1  11       30.58       35.38      3.22 o
   6   1  11        3.85       22.40      3.11 o
   7   1  11      249.78      274.76      7.35 o
   8   1  11      373.21      347.82      9.80 o
   9   1  11      445.13      471.48     35.54 o
  10   1  11        2.34       14.08     13.62 o
  11   1  11       97.20      169.25     21.94 o
  12   1  11       72.96      163.01     23.09 o
 -12   2  11       92.99      136.19      9.33 o
 -11   2  11       20.01       58.83      5.73 o
 -10   2  11        7.91       47.15      5.28 o
  -9   2  11      536.56      533.67      9.09 o
  -8   2  11      529.86      543.86      9.00 o
  -7   2  11      620.95      591.36      8.88 o
  -6   2  11      302.21      268.05      5.75 o
  -5   2  11      170.56      193.09      4.11 o
  -4   2  11      336.37      401.02      5.85 o
  -3   2  11     1103.94     1264.69     11.40 o
  -2   2  11      312.98      295.40      4.15 o
  -1   2  11      310.90      377.80      4.77 o
   0   2  11      620.41      572.44      6.18 o
   1   2  11        0.06        4.61      1.75 o
   2   2  11     1748.98     1665.82     14.03 o
   3   2  11     6694.21     7198.11     57.01 o
   4   2  11     1502.74     1699.14     15.71 o
   5   2  11      213.53      238.94      9.70 o
   6   2  11      273.22      321.37     32.38 o
   7   2  11      104.99      119.37     23.31 o
   8   2  11     1134.44     1116.18     41.85 o
   9   2  11       76.89      104.36     17.61 o
  10   2  11       39.66       84.65     13.79 o
  11   2  11       48.96      122.59     23.18 o
  12   2  11       38.12       82.44      9.07 o
 -12   3  11       11.83       56.00      8.08 o
 -11   3  11       48.28      118.82     15.26 o
 -10   3  11      390.09      432.34     10.62 o
  -9   3  11       46.81      125.73      7.59 o
  -8   3  11        4.64       65.10      9.62 o
  -7   3  11      297.96      294.01     10.41 o
  -6   3  11      119.11      140.88      6.35 o
  -5   3  11      231.67      253.44      6.75 o
  -4   3  11      409.96      380.49      6.32 o
  -3   3  11     1356.21     1332.82     10.64 o
  -2   3  11      320.68      328.69      4.88 o
  -1   3  11      439.05      416.38      5.22 o
   0   3  11      193.52      219.64      4.51 o
   1   3  11       31.34       59.81      3.41 o
   2   3  11       71.62      132.20      3.97 o
   3   3  11        4.39       21.66      3.83 o
   4   3  11      262.08      269.40      5.71 o
   5   3  11      107.93      133.80      5.84 o
   6   3  11       34.10       68.61      7.06 o
   7   3  11        4.13       11.26      7.64 o
   8   3  11       11.17       27.93      8.64 o
   9   3  11      617.37      583.65     14.41 o
  10   3  11        9.55      -12.00     15.48 o
  11   3  11       20.69       17.21      9.92 o
 -11   4  11        8.51       49.15      9.39 o
 -10   4  11      100.25      153.52      9.02 o
  -9   4  11      143.13      228.30     23.39 o
  -8   4  11      223.99      252.62     13.25 o
  -7   4  11       62.92       86.59      8.40 o
  -6   4  11       41.62       65.48      7.83 o
  -5   4  11      482.50      446.33      9.81 o
  -4   4  11       48.90       83.49      6.04 o
  -3   4  11       20.37       69.95      4.73 o
  -2   4  11      651.55      672.29      9.03 o
  -1   4  11      163.66      161.23      5.05 o
   0   4  11        0.23       28.38      3.86 o
   1   4  11      153.86      202.80      7.36 o
   2   4  11      109.93      154.54      6.14 o
   3   4  11       50.37       75.19      6.00 o
   4   4  11       70.57      112.27      7.12 o
   5   4  11      452.10      381.99      8.97 o
   6   4  11      202.84      184.93     14.21 o
   7   4  11       22.02       38.13      6.39 o
   8   4  11       17.61       55.57     13.21 o
   9   4  11       20.61       55.11     16.64 o
  10   4  11       37.36       77.00     12.47 o
 -10   5  11       80.19      176.08     33.66 o
  -9   5  11       13.44       64.84      9.58 o
  -8   5  11      312.17      478.97     28.49 o
  -7   5  11       38.59       84.81     17.24 o
  -6   5  11        2.43       44.80      9.69 o
  -5   5  11        4.07       49.53      6.60 o
  -4   5  11       29.19       26.26      5.89 o
  -3   5  11      263.21      287.72     12.79 o
  -2   5  11        6.33       48.74      6.47 o
  -1   5  11        5.80       42.32      7.48 o
   0   5  11      158.39      221.84     12.99 o
   1   5  11       54.07      102.72     10.43 o
   2   5  11       10.48       36.08      5.92 o
   3   5  11       16.09       58.58      7.51 o
   4   5  11       94.14      136.61      9.31 o
   5   5  11        1.78       25.68      7.57 o
   6   5  11      327.65      278.44     12.48 o
   7   5  11        4.94       26.93      9.13 o
   8   5  11       26.04       84.93     10.86 o
   9   5  11        2.87        3.02     10.14 o
  -8   6  11      143.79      213.72     14.95 o
  -7   6  11      179.03      322.48     17.28 o
  -6   6  11      167.72      271.85     20.64 o
  -5   6  11       76.30      196.38     10.59 o
  -4   6  11       66.54      146.38     13.78 o
  -3   6  11       61.66      110.71      8.47 o
  -2   6  11        1.88       52.36      6.60 o
  -1   6  11        1.25       32.71      6.28 o
   0   6  11       45.49       90.82      9.38 o
   1   6  11       91.76      105.75     19.46 o
   2   6  11        4.57       35.26     11.41 o
   3   6  11      230.48      202.00     14.86 o
   4   6  11      655.37      582.65     18.65 o
   5   6  11      152.93      143.60     11.95 o
   6   6  11       29.71       49.86     19.10 o
   7   6  11        1.33       27.88     25.16 o
  -5   7  11       72.07      137.81     10.88 o
  -4   7  11       31.21       75.33      9.38 o
  -3   7  11      132.92      160.71     10.94 o
  -2   7  11        9.92       60.26     17.33 o
  -1   7  11        3.49       97.38     15.82 o
   0   7  11       99.42       98.57     11.20 o
   1   7  11       15.62       37.11      9.70 o
   2   7  11        0.05       16.19      8.84 o
   3   7  11      176.48      174.53     35.31 o
   4   7  11        0.10       46.69     16.58 o
 -13   0  12     3677.27     3616.42     72.78 o
 -12   0  12     3669.12     3711.22     57.30 o
 -11   0  12     4823.13     4695.61     69.32 o
 -10   0  12     6220.33     6146.36     77.79 o
  -9   0  12     1531.43     1637.98     30.20 o
  -8   0  12     1002.46      994.74     21.84 o
  -7   0  12     2989.05     3151.62     36.22 o
  -6   0  12       24.44       38.62      4.42 o
  -5   0  12      863.11      786.35     10.35 o
  -4   0  12      143.23      248.59      7.89 o
  -3   0  12      443.55      384.98      7.32 o
  -2   0  12     2504.63     2576.48     23.63 o
  -1   0  12     5005.28     4791.72     54.34 o
   0   0  12    12794.78    11706.55    118.03 o
   1   0  12    27547.06    25837.31    257.19 o
   2   0  12    17816.37    16803.66    174.34 o
   3   0  12    26447.97    27421.79    264.25 o
   4   0  12    13227.45    13516.90    140.54 o
   5   0  12    15980.40    16163.54    219.97 o
   6   0  12     1415.53     1346.23     25.72 o
   7   0  12     1744.70     1771.66     50.99 o
   8   0  12      952.95      912.94     43.01 o
   9   0  12       36.42       69.98     21.65 o
  10   0  12      238.38      275.24     27.88 o
  11   0  12      875.68      877.17     48.06 o
  12   0  12     1277.09     1217.62     60.53 o
 -13   1  12       53.56       99.21      8.98 o
 -12   1  12      177.23      199.91      7.99 o
 -11   1  12     1264.24     1220.97     15.67 o
 -10   1  12      318.77      402.43      8.36 o
  -9   1  12     5947.36     5965.96     52.37 o
  -8   1  12     2260.18     2254.30     20.66 o
  -7   1  12     9582.23     9488.88     69.52 o
  -6   1  12     7940.20     7773.32     56.19 o
  -5   1  12    14046.15    13843.49     90.98 o
  -4   1  12    16409.06    16179.15    179.56 o
  -3   1  12     4769.25     4500.55     32.54 o
  -2   1  12     6473.17     6223.60     39.22 o
  -1   1  12    24314.13    24932.20    209.65 o
   0   1  12     7759.45     7498.98     48.75 o
   1   1  12     1103.01     1091.56      9.23 o
   2   1  12      402.01      442.69      5.73 o
   3   1  12        9.98       36.76      3.14 o
   4   1  12     5623.86     5601.59     42.84 o
   5   1  12     5352.73     5238.20     47.36 o
   6   1  12     5854.14     5770.95     66.90 o
   7   1  12     8486.12     8522.24     97.07 o
   8   1  12     4178.03     4208.55     50.33 o
   9   1  12     7424.38     7554.51    106.41 o
  10   1  12     3041.57     3185.70     76.00 o
  11   1  12     5526.24     5386.11    117.58 o
  12   1  12     3536.98     3494.80     85.73 o
 -12   2  12     3673.30     3617.14     40.21 o
 -11   2  12     3817.26     3807.06     37.32 o
 -10   2  12     3171.52     3190.75     31.89 o
  -9   2  12     2759.96     2764.15     26.90 o
  -8   2  12     2253.62     2350.67     24.12 o
  -7   2  12     1903.30     1853.19     19.00 o
  -6   2  12     1779.35     1672.83     16.76 o
  -5   2  12      203.04      229.75      4.69 o
  -4   2  12      240.46      300.63      5.35 o
  -3   2  12     5700.80     5672.21     35.71 o
  -2   2  12     9854.84     9603.84     58.27 o
  -1   2  12    11381.79    10991.02     67.41 o
   0   2  12    13137.30    12677.22     85.33 o
   1   2  12     7237.01     7395.77     48.33 o
   2   2  12    14842.81    14917.31    105.19 o
   3   2  12    10323.40    10049.04     78.65 o
   4   2  12    12421.54    12175.78     94.29 o
   5   2  12     7009.34     7090.12     60.88 o
   6   2  12     4428.68     4251.00     51.05 o
   7   2  12     2102.32     2080.79     30.08 o
   8   2  12      230.52      268.67      8.56 o
   9   2  12        0.42        4.33      4.67 o
  10   2  12      241.66      259.59     14.24 o
  11   2  12      342.62      358.71     12.36 o
 -12   3  12        0.99       18.76      7.50 o
 -11   3  12      231.32      207.23     11.53 o
 -10   3  12     1656.78     1550.41     21.52 o
  -9   3  12     1608.22     1569.82     21.47 o
  -8   3  12     9250.82     8748.32     93.77 o
  -7   3  12     8280.54     7911.78     85.27 o
  -6   3  12     9690.47     9687.06    102.23 o
  -5   3  12     9483.65     9481.53     64.80 o
  -4   3  12    10540.88    10398.20     66.76 o
  -3   3  12    10301.39    10472.12     63.90 o
  -2   3  12     9715.87     9918.40     59.32 o
  -1   3  12      221.68      181.76      3.61 o
   0   3  12     1505.58     1390.96     12.58 o
   1   3  12      426.97      386.04      5.41 o
   2   3  12      156.79      198.78      5.27 o
   3   3  12      571.74      524.31      7.77 o
   4   3  12     2310.55     2158.28     20.14 o
   5   3  12     4121.45     4005.75     36.82 o
   6   3  12     3484.18     3522.27     38.22 o
   7   3  12     3313.55     3272.19     41.48 o
   8   3  12     6599.75     6551.82     85.24 o
   9   3  12     3618.81     3753.35     52.01 o
  10   3  12     3715.83     3730.44     51.72 o
  11   3  12     1346.14     1392.23     23.93 o
 -11   4  12     2857.67     2848.66     48.58 o
 -10   4  12     2511.10     2424.62     30.59 o
  -9   4  12     4430.11     4145.55     55.34 o
  -8   4  12     2549.20     2522.29     36.93 o
  -7   4  12        6.60       31.16     12.06 o
  -6   4  12       14.71       53.29      7.73 o
  -5   4  12        5.90       23.72      5.12 o
  -4   4  12      442.82      548.76      9.59 o
  -3   4  12      984.47     1040.86     12.42 o
  -2   4  12     5889.78     6059.63     46.28 o
  -1   4  12     5813.96     5676.73     46.36 o
   0   4  12     8637.39     8574.23     70.60 o
   1   4  12    10389.93    10151.09     93.02 o
   2   4  12     9201.17     9044.39     81.46 o
   3   4  12     3809.23     3784.67     37.87 o
   4   4  12     3771.03     4043.22     42.14 o
   5   4  12     3682.37     3690.40     41.26 o
   6   4  12     2521.09     2488.36     36.16 o
   7   4  12     1172.02     1191.34     17.13 o
   8   4  12      111.80      128.08     13.22 o
   9   4  12       45.14       66.09     11.25 o
  10   4  12        5.72       15.35      7.93 o
  -9   5  12      875.63      825.84     21.04 o
  -8   5  12     4428.33     4313.22     97.59 o
  -7   5  12     1415.62     1436.54     31.16 o
  -6   5  12     4524.38     4713.86     76.49 o
  -5   5  12     3912.86     4161.05     53.48 o
  -4   5  12     3339.55     3359.55     40.76 o
  -3   5  12     4757.53     4626.30     42.96 o
  -2   5  12     5585.84     5683.01     51.32 o
  -1   5  12     1275.45     1286.06     17.76 o
   0   5  12      994.87      979.51     16.28 o
   1   5  12      269.26      256.25      9.54 o
   2   5  12       37.84       79.59      6.37 o
   3   5  12       82.48      115.55      8.72 o
   4   5  12      465.94      509.31     13.55 o
   5   5  12      878.39      893.83     18.17 o
   6   5  12     1740.86     1765.81     28.06 o
   7   5  12     2732.03     2756.54     42.96 o
   8   5  12     4890.44     4757.63     67.17 o
  -7   6  12      212.38      294.14     16.83 o
  -6   6  12      297.71      330.40     26.46 o
  -5   6  12       62.71      113.19     12.00 o
  -4   6  12      576.16      618.75     14.34 o
  -3   6  12      720.69      737.94     15.28 o
  -2   6  12     1200.36     1328.89     17.22 o
  -1   6  12     1855.35     1940.35     27.30 o
   0   6  12     2278.48     2388.15     36.20 o
   1   6  12     3371.45     3392.81     47.41 o
   2   6  12     4108.31     4101.87     55.03 o
   3   6  12     3047.51     2975.42     62.73 o
   4   6  12     3028.01     2953.92     48.15 o
   5   6  12     1527.79     1500.73     26.59 o
   6   6  12     1062.69     1019.05     23.43 o
  -4   7  12     2812.73     2826.48     37.98 o
  -3   7  12     1447.90     1573.97     28.82 o
  -2   7  12      497.06      518.84     26.96 o
  -1   7  12     1431.76     1390.62     39.94 o
   0   7  12      314.50      323.69     13.53 o
   1   7  12       45.17       95.59     10.91 o
   2   7  12        5.05       -7.15      8.38 o
   3   7  12      185.48      193.65     14.98 o
 -13   1  13      109.00      169.98     13.46 o
 -12   1  13      112.54      174.05      8.93 o
 -11   1  13      185.62      197.74      7.39 o
 -10   1  13        0.31       35.33      4.89 o
  -9   1  13      541.52      578.77      9.55 o
  -8   1  13       83.93      121.47      5.77 o
  -7   1  13        3.64       11.12      4.64 o
  -6   1  13       26.75       39.65      2.81 o
  -5   1  13      367.34      397.41      5.75 o
  -4   1  13       68.36      110.73      3.77 o
  -3   1  13      729.82      744.84      7.08 o
  -2   1  13    15219.36    15909.94     96.80 o
  -1   1  13     1817.58     2195.83     35.80 o
   0   1  13     1123.47     1247.96     10.11 o
   1   1  13       66.60      106.76      2.82 o
   2   1  13       10.05       24.24      2.52 o
   3   1  13       59.84       91.15      3.65 o
   4   1  13      795.83      755.65      8.65 o
   5   1  13        6.41       21.93      2.91 o
   6   1  13      312.95      331.81      9.75 o
   7   1  13        5.47       22.27      6.93 o
   8   1  13       63.45       79.98      8.95 o
   9   1  13        1.30       23.56      6.30 o
  10   1  13      311.81      321.80     10.57 o
  11   1  13       31.93      114.71     20.13 o
 -12   2  13       61.89       96.16      7.73 o
 -11   2  13        8.50       47.49      6.49 o
 -10   2  13      223.61      271.93      8.41 o
  -9   2  13        0.93       33.56      5.06 o
  -8   2  13     2302.20     2249.98     23.14 o
  -7   2  13       53.70       82.27      5.71 o
  -6   2  13       46.57       73.96      4.91 o
  -5   2  13      124.91      147.65      4.40 o
  -4   2  13       12.17       19.13      2.36 o
  -3   2  13     2053.16     2074.46     15.03 o
  -2   2  13      549.69      675.26      6.69 o
  -1   2  13      154.77      190.02      3.97 o
   0   2  13      163.53      168.72      3.89 o
   1   2  13      157.31      166.38      3.66 o
   2   2  13     1088.92     1069.94     10.55 o
   3   2  13     2176.90     1949.94     18.03 o
   4   2  13      249.54      320.28      5.67 o
   5   2  13      118.11      132.04      6.81 o
   6   2  13      314.39      346.14      8.55 o
   7   2  13      715.48      730.69     14.43 o
   8   2  13        3.71       16.49      5.20 o
   9   2  13       77.91       97.75      7.50 o
  10   2  13       58.39       82.17     16.78 o
  11   2  13        5.37        6.45     14.13 o
 -12   3  13      158.64      206.46     10.49 o
 -11   3  13      134.78      137.28      9.96 o
 -10   3  13       35.50       94.95      7.69 o
  -9   3  13      353.64      347.00      9.76 o
  -8   3  13      767.73      789.91     15.17 o
  -7   3  13      192.81      237.88      9.10 o
  -6   3  13      220.77      248.19     11.44 o
  -5   3  13      603.65      596.60      9.89 o
  -4   3  13      654.93      750.61      8.86 o
  -3   3  13        7.74       99.10      4.15 o
  -2   3  13     2444.88     2531.21     17.41 o
  -1   3  13      199.29      187.70      3.70 o
   0   3  13       51.50       84.55      3.61 o
   1   3  13     1548.74     1394.78     12.11 o
   2   3  13      378.71      403.36      7.11 o
   3   3  13      825.89      788.49     10.02 o
   4   3  13      115.74      122.32      5.05 o
   5   3  13        6.45       15.24      4.29 o
   6   3  13      102.21      113.71      5.81 o
   7   3  13       33.86       67.25      7.38 o
   8   3  13      109.37      131.91     19.21 o
   9   3  13       23.01       31.97     16.46 o
  10   3  13       81.05       97.89     18.10 o
 -11   4  13        1.23       50.61      8.69 o
 -10   4  13      116.50      204.19     10.02 o
  -9   4  13       12.54      141.47     21.04 o
  -8   4  13        9.77       36.25      7.98 o
  -7   4  13       17.86       25.32      7.41 o
  -6   4  13      125.72      197.68     10.49 o
  -5   4  13       38.04       58.43      8.09 o
  -4   4  13       72.62      154.41      7.73 o
  -3   4  13      628.35      588.80      9.88 o
  -2   4  13      169.19      184.72     13.15 o
  -1   4  13      385.29      370.72      7.29 o
   0   4  13      588.18      616.13      8.55 o
   1   4  13        0.48       29.52      4.99 o
   2   4  13       37.75       94.84      5.81 o
   3   4  13      148.92      157.61      7.16 o
   4   4  13       31.03       52.34      5.70 o
   5   4  13      141.42      165.77      7.43 o
   6   4  13      104.27      157.96     11.05 o
   7   4  13        3.02       40.18      6.02 o
   8   4  13       48.37       59.43      7.45 o
   9   4  13       90.81      111.54     10.24 o
  10   4  13       29.52       38.55     15.70 o
  -9   5  13      138.87      169.89     14.33 o
  -8   5  13      355.62      414.49     18.11 o
  -7   5  13      252.27      260.83     23.48 o
  -6   5  13       36.09       87.80     11.08 o
  -5   5  13        2.57       54.52      9.62 o
  -4   5  13      205.30      254.30      9.57 o
  -3   5  13       93.97      170.82      7.86 o
  -2   5  13      816.33     1013.91     14.05 o
  -1   5  13       32.88       73.85      6.31 o
   0   5  13      329.62      326.73     11.52 o
   1   5  13       38.38       62.62      7.01 o
   2   5  13      135.95      192.77     10.29 o
   3   5  13       10.25       27.62      7.08 o
   4   5  13       29.68       49.07     14.51 o
   5   5  13       79.53      100.62     12.87 o
   6   5  13       12.34       13.21      8.01 o
   7   5  13        2.68       22.34     15.29 o
   8   5  13       40.46       78.95     32.28 o
  -7   6  13      162.74      236.05     42.92 o
  -6   6  13      560.09      509.48     19.51 o
  -5   6  13       91.95      101.39      9.05 o
  -4   6  13       22.06       61.16      7.91 o
  -3   6  13       69.11      153.56     17.93 o
  -2   6  13      128.82      180.30      8.87 o
  -1   6  13       48.48      106.39      8.77 o
   0   6  13        0.06       31.55      8.24 o
   1   6  13        0.08       41.20      8.34 o
   2   6  13      289.20      333.45     11.09 o
   3   6  13       83.99      148.43     18.13 o
   4   6  13      165.27      195.14     13.19 o
   5   6  13        3.53       46.43      9.68 o
   6   6  13       21.60       89.78     15.33 o
  -3   7  13      149.45      188.43     12.71 o
  -2   7  13       38.78       91.35     18.71 o
  -1   7  13      142.06      247.38     15.82 o
   0   7  13        9.32       82.20     10.58 o
   1   7  13       15.22       73.91     23.84 o
   2   7  13       20.13       49.93     13.84 o
 -13   0  14        9.22       43.45      8.66 o
 -12   0  14       65.78       72.13      9.19 o
 -11   0  14      215.89      233.09     14.50 o
 -10   0  14        6.30       51.90      8.34 o
  -9   0  14      314.97      300.70     10.60 o
  -8   0  14    13689.00    12869.54    184.42 o
  -7   0  14    23309.28    22170.63    222.46 o
  -6   0  14    14757.82    14412.99    166.78 o
  -5   0  14     5363.32     5273.21     51.53 o
  -4   0  14    15128.31    14736.82    161.23 o
  -3   0  14    19921.52    20351.63    172.42 o
  -2   0  14     4884.16     4566.18     43.82 o
  -1   0  14    21927.26    21472.04    233.21 o
   0   0  14     7399.73     6724.27     84.08 o
   1   0  14     4942.79     4794.35     67.49 o
   2   0  14      314.49      327.99     13.17 o
   3   0  14     2124.59     2267.79     25.43 o
   4   0  14     3054.99     2798.71     32.31 o
   5   0  14    12245.90    12405.29    140.39 o
   6   0  14    11391.13    10900.19    173.73 o
   7   0  14     5769.60     5675.25     94.28 o
   8   0  14     9070.02     9215.25    148.26 o
   9   0  14     3591.76     3838.56     65.99 o
  10   0  14     2417.74     2605.75     93.55 o
  11   0  14     1161.74     1166.63     57.41 o
 -12   1  14     4328.04     4602.97     52.77 o
 -11   1  14     5275.33     5158.28     54.16 o
 -10   1  14     5623.28     5649.05     52.07 o
  -9   1  14     4667.72     4727.80     42.32 o
  -8   1  14     4506.19     4437.33     39.70 o
  -7   1  14     1144.59     1152.36     13.84 o
  -6   1  14       10.38       37.46      3.41 o
  -5   1  14      496.46      437.04      6.22 o
  -4   1  14        5.54       31.22      3.97 o
  -3   1  14      660.65      511.94      5.82 o
  -2   1  14    22101.75    23141.91    139.55 o
  -1   1  14     4997.66     4894.37     36.31 o
   0   1  14     8478.71     7716.06     50.46 o
   1   1  14    22797.90    21773.71    143.84 o
   2   1  14    11350.89    10948.54     83.08 o
   3   1  14    12112.52    11762.38     91.39 o
   4   1  14    18735.79    18664.77    155.25 o
   5   1  14     9256.40     9323.26     75.33 o
   6   1  14     4408.13     4226.02     50.57 o
   7   1  14     1491.63     1546.84     21.68 o
   8   1  14     2247.76     2112.46     28.00 o
   9   1  14        1.98        8.34      4.13 o
  10   1  14      534.08      489.84     10.13 o
  11   1  14      676.69      712.82     31.58 o
 -12   2  14        9.10       45.70      7.61 o
 -11   2  14      167.72      190.05      8.48 o
 -10   2  14     2103.85     1950.41     23.46 o
  -9   2  14     2727.28     2629.24     29.02 o
  -8   2  14     4186.14     4049.10     43.35 o
  -7   2  14     4487.45     4500.59     51.58 o
  -6   2  14     9314.54     9321.93    109.65 o
  -5   2  14    10951.23    10739.23     76.62 o
  -4   2  14     7120.68     7189.71     63.63 o
  -3   2  14    13308.73    12950.33     78.14 o
  -2   2  14     7163.97     7090.46     44.15 o
  -1   2  14     7919.99     7780.54     50.76 o
   0   2  14     6210.30     6052.04     41.44 o
   1   2  14     2435.50     2314.51     17.46 o
   2   2  14      482.97      440.01      6.11 o
   3   2  14      966.35     1003.16     11.10 o
   4   2  14      398.57      395.78      6.53 o
   5   2  14     3315.35     3243.41     31.50 o
   6   2  14     3473.20     3574.50     40.83 o
   7   2  14     5102.57     5245.48     69.01 o
   8   2  14     5892.13     5846.08     76.14 o
   9   2  14     6262.60     6285.08     81.46 o
  10   2  14     5914.02     5929.69     77.45 o
  11   2  14     3120.32     3268.10     45.52 o
 -11   3  14     2286.86     2320.90     33.98 o
 -10   3  14     2794.85     2682.87     32.64 o
  -9   3  14     1621.39     1709.09     22.97 o
  -8   3  14     1816.30     1819.56     25.93 o
  -7   3  14     2525.10     2491.65     32.24 o
  -6   3  14      389.49      491.37     10.30 o
  -5   3  14      147.81      183.05      7.75 o
  -4   3  14      617.92      612.44      7.91 o
  -3   3  14     3062.82     3211.38     23.91 o
  -2   3  14       49.37      115.85      3.95 o
  -1   3  14     3080.68     3030.14     20.28 o
   0   3  14    15166.04    14823.50     93.10 o
   1   3  14    17629.58    17082.46    123.05 o
   2   3  14    13597.09    13447.88    105.20 o
   3   3  14    11102.67    11035.25     94.59 o
   4   3  14     7851.51     7585.78     67.27 o
   5   3  14     6284.13     6034.55     62.82 o
   6   3  14     2675.51     2637.14     30.15 o
   7   3  14     1952.94     1919.17     27.14 o
   8   3  14      234.88      222.68     10.14 o
   9   3  14       12.65       29.47      6.93 o
  10   3  14       75.90      114.29      8.78 o
 -10   4  14     1022.12      937.97     19.35 o
  -9   4  14     2795.14     2744.28     43.26 o
  -8   4  14      742.24      888.45     20.14 o
  -7   4  14      343.22      428.60     13.07 o
  -6   4  14     8249.02     8318.83    137.32 o
  -5   4  14    10313.32    10509.87    111.34 o
  -4   4  14    10263.34     9955.48    105.47 o
  -3   4  14     4719.29     4653.42     42.62 o
  -2   4  14     8199.83     7952.65     68.89 o
  -1   4  14     1320.51     1290.75     14.24 o
   0   4  14     1145.30     1184.15     13.55 o
   1   4  14      386.01      481.95      9.77 o
   2   4  14       15.88       43.48      4.73 o
   3   4  14      593.19      511.76     10.97 o
   4   4  14     1446.57     1459.49     19.10 o
   5   4  14     1317.30     1285.00     18.50 o
   6   4  14     3365.41     3231.71     37.14 o
   7   4  14     4246.79     4134.56     45.67 o
   8   4  14     2400.43     2426.42     34.09 o
   9   4  14     3954.44     3959.20     56.45 o
  -9   5  14     1619.10     1671.59     35.86 o
  -8   5  14     1455.41     1523.11     50.40 o
  -7   5  14     1098.41     1093.96     26.95 o
  -6   5  14      571.70      533.09     26.92 o
  -5   5  14       15.90       19.95      6.32 o
  -4   5  14      126.13      171.81      8.87 o
  -3   5  14     1837.04     1734.75     20.01 o
  -2   5  14     1904.51     1924.38     21.43 o
  -1   5  14     5036.15     4704.88     47.83 o
   0   5  14     3669.61     3577.47     42.31 o
   1   5  14     3101.06     3368.76     41.80 o
   2   5  14     4627.61     4471.83     49.62 o
   3   5  14     5129.64     4930.23     58.30 o
   4   5  14     3268.24     3210.74     44.09 o
   5   5  14     3118.58     2986.80     41.67 o
   6   5  14     1763.75     1809.24     28.91 o
   7   5  14      831.31      830.09     19.94 o
   8   5  14       17.22       10.75      9.90 o
  -7   6  14     3133.11     2967.57     54.99 o
  -6   6  14     1618.48     1681.92     33.93 o
  -5   6  14     2265.46     2468.36     45.79 o
  -4   6  14     3105.28     3012.74     38.74 o
  -3   6  14     3492.65     3542.62     43.76 o
  -2   6  14     3262.08     3206.41     36.28 o
  -1   6  14     2217.50     2228.81     35.01 o
   0   6  14      604.72      623.19     23.75 o
   1   6  14       67.47      107.69     13.99 o
   2   6  14      123.31      132.36      9.08 o
   3   6  14      252.70      259.37     13.32 o
   4   6  14      685.82      606.66     18.11 o
   5   6  14      796.10      788.38     18.66 o
   6   6  14     1186.01     1167.25     25.51 o
  -3   7  14       36.13       97.81     14.23 o
  -2   7  14     1755.67     1561.36     34.81 o
  -1   7  14     2003.16     1982.63     86.72 o
   0   7  14     1084.56     1190.56     24.01 o
   1   7  14     1937.42     1911.98     32.03 o
   2   7  14     1674.24     1666.35     28.31 o
 -12   1  15      154.74      238.27     10.65 o
 -11   1  15       56.91      150.08     10.40 o
 -10   1  15       17.35       46.75      6.50 o
  -9   1  15      221.02      270.07      8.40 o
  -8   1  15     1980.92     1974.14     22.89 o
  -7   1  15       71.56      113.42      6.55 o
  -6   1  15      828.10      819.23      8.96 o
  -5   1  15       93.59      135.56      4.22 o
  -4   1  15        4.13       24.27      2.60 o
  -3   1  15      244.68      363.43      5.05 o
  -2   1  15     2599.84     2689.19     33.84 o
  -1   1  15      663.22      722.56      9.79 o
   0   1  15     1163.39     1170.03     10.12 o
   1   1  15       28.03      184.48      7.05 o
   2   1  15       12.88       26.77      3.67 o
   3   1  15       97.15      122.17      7.35 o
   4   1  15       38.11       75.22      6.10 o
   5   1  15      223.01      230.27      5.17 o
   6   1  15      330.15      379.63      9.28 o
   7   1  15      268.71      256.69      7.87 o
   8   1  15        6.29       21.03      5.81 o
   9   1  15        0.14        2.65      4.43 o
  10   1  15        1.05       13.72      4.93 o
  11   1  15        0.40       18.72      7.08 o
 -12   2  15       19.39       45.12      8.11 o
 -11   2  15      174.36      199.26      9.51 o
 -10   2  15      225.03      233.13      8.44 o
  -9   2  15     1644.12     1468.97     19.32 o
  -8   2  15     1943.83     1840.96     23.70 o
  -7   2  15     7767.16     7416.65     80.71 o
  -6   2  15      490.28      621.25     10.16 o
  -5   2  15     1245.63     1221.78     12.01 o
  -4   2  15      331.71      341.76      5.21 o
  -3   2  15        0.71       18.90      2.91 o
  -2   2  15      736.19      735.24      7.33 o
  -1   2  15      326.95      400.94      7.31 o
   0   2  15       80.48       94.74      3.63 o
   1   2  15       72.18       98.59      3.32 o
   2   2  15        5.51       25.21      3.00 o
   3   2  15       27.65       52.36      3.25 o
   4   2  15      594.12      625.62      8.94 o
   5   2  15        0.58       14.65      4.03 o
   6   2  15       45.60       52.93      5.45 o
   7   2  15        0.91       13.83      9.33 o
   8   2  15      622.04      599.53     15.00 o
   9   2  15       30.45       57.14     17.70 o
  10   2  15       15.42       43.07      9.26 o
  11   2  15      417.49      438.23     16.88 o
 -11   3  15       12.11       39.94      7.95 o
 -10   3  15        1.74       19.86      6.17 o
  -9   3  15      319.45      285.88      9.66 o
  -8   3  15      632.45      742.73     15.47 o
  -7   3  15      544.55      524.72     14.26 o
  -6   3  15      275.46      247.80     13.01 o
  -5   3  15       88.03      167.05      6.82 o
  -4   3  15       28.14       48.29      4.11 o
  -3   3  15       90.95      111.01      4.57 o
  -2   3  15       47.00       63.65      3.77 o
  -1   3  15      135.33      125.13      3.71 o
   0   3  15        1.71       34.20      3.24 o
   1   3  15      884.21      852.40      9.30 o
   2   3  15      130.18      157.76      5.86 o
   3   3  15       54.72      134.33      5.93 o
   4   3  15       15.02       49.06      4.98 o
   5   3  15      147.10      193.08      7.20 o
   6   3  15      125.06      156.64      7.72 o
   7   3  15      221.14      238.89      9.39 o
   8   3  15      984.79      894.62     18.28 o
   9   3  15        7.53       17.99      7.01 o
  10   3  15        5.34        6.19      6.95 o
 -10   4  15      148.48      174.26     11.23 o
  -9   4  15      270.14      261.41     16.10 o
  -8   4  15        7.24       85.34     13.82 o
  -7   4  15      379.66      308.02     14.12 o
  -6   4  15       93.64      184.93     10.33 o
  -5   4  15       58.42      130.52     20.47 o
  -4   4  15      251.84      322.07      8.92 o
  -3   4  15        4.66       44.37      4.90 o
  -2   4  15       59.61      119.04     11.96 o
  -1   4  15      133.53      195.34      6.47 o
   0   4  15      131.44      140.20      6.43 o
   1   4  15       47.45       95.57      9.28 o
   2   4  15       22.08       65.54      9.98 o
   3   4  15        4.18       19.65      6.24 o
   4   4  15       81.06       80.98      8.22 o
   5   4  15      200.70      196.23      8.54 o
   6   4  15       11.95       18.05      5.88 o
   7   4  15      109.39      150.62      8.36 o
   8   4  15      224.85      201.07     27.29 o
   9   4  15       42.71       93.93     21.40 o
  -9   5  15       60.06       88.24     12.51 o
  -8   5  15       68.10      175.32     40.91 o
  -7   5  15       11.51       37.42     10.39 o
  -6   5  15      326.92      378.20     23.03 o
  -5   5  15        7.17       46.49      7.01 o
  -4   5  15       15.65       53.21      6.98 o
  -3   5  15      672.78      588.47     10.88 o
  -2   5  15        2.28       40.61      6.50 o
  -1   5  15      862.60      809.85     15.26 o
   0   5  15       23.88       52.75      6.70 o
   1   5  15       45.67       88.31     10.14 o
   2   5  15      101.17      127.23     10.55 o
   3   5  15      191.83      226.65     10.01 o
   4   5  15       12.50       54.14      8.70 o
   5   5  15      227.92      278.86     11.82 o
   6   5  15        4.57       31.47      9.55 o
   7   5  15      169.54      191.87     12.20 o
  -7   6  15     1253.26     1119.66     29.31 o
  -6   6  15       58.61      114.49     11.42 o
  -5   6  15        4.13       32.44      7.81 o
  -4   6  15        0.02       46.51      7.88 o
  -3   6  15       48.07      106.37      9.04 o
  -2   6  15        2.60       82.97      8.83 o
  -1   6  15       68.56      156.71     16.73 o
   0   6  15       36.11      140.18     21.63 o
   1   6  15        0.68       50.98      9.79 o
   2   6  15      104.31      181.42     31.71 o
   3   6  15       21.47       78.78     11.82 o
   4   6  15       10.23       26.81     17.09 o
   5   6  15        0.40       15.99      9.91 o
  -1   7  15       45.88       77.82     13.48 o
   0   7  15       50.51       60.96     10.69 o
 -12   0  16     3385.64     3215.23     48.11 o
 -11   0  16     8305.45     7876.89     93.26 o
 -10   0  16     6343.21     6003.72     72.77 o
  -9   0  16     4250.23     4059.18     51.62 o
  -8   0  16     2372.99     2273.34     32.12 o
  -7   0  16     9870.01     9376.75    107.07 o
  -6   0  16     2856.82     2878.53     37.81 o
  -5   0  16      208.60      227.17      6.54 o
  -4   0  16      919.21      915.63     11.06 o
  -3   0  16     3082.35     2939.59     30.54 o
  -2   0  16     2934.09     2750.47     28.52 o
  -1   0  16     8455.76     8135.37    108.10 o
   0   0  16    18869.76    18639.31    226.73 o
   1   0  16    15782.33    15056.83    199.06 o
   2   0  16    23797.01    22949.96    347.59 o
   3   0  16     9669.44     8931.48     89.78 o
   4   0  16     9455.57     9060.86     96.59 o
   5   0  16     4809.25     4651.98     60.77 o
   6   0  16     4974.32     4935.21     83.64 o
   7   0  16     1635.82     1666.88     33.23 o
   8   0  16     2270.11     2084.44     46.36 o
   9   0  16      248.28      229.58     23.20 o
  10   0  16      250.76      227.86     15.50 o
  11   0  16     1096.70     1181.31     59.07 o
 -12   1  16        0.07       18.96      7.44 o
 -11   1  16        3.23       13.33      7.60 o
 -10   1  16     1389.23     1350.12     19.79 o
  -9   1  16     4599.99     4432.20     47.48 o
  -8   1  16      562.82      693.17     12.04 o
  -7   1  16    14525.22    14062.71    132.64 o
  -6   1  16     9520.44     9324.24     70.72 o
  -5   1  16    10797.82    10857.74    103.43 o
  -4   1  16    11094.02    11133.77     73.12 o
  -3   1  16    17885.51    17780.50    113.88 o
  -2   1  16     4936.53     4839.33     31.89 o
  -1   1  16     2128.34     2177.09     16.24 o
   0   1  16     2024.01     1976.14     16.04 o
   1   1  16     2214.75     2067.06     18.51 o
   2   1  16       23.38       56.54      4.65 o
   3   1  16        0.82       33.37      3.34 o
   4   1  16       17.96       65.58      6.12 o
   5   1  16     2551.32     2492.99     26.15 o
   6   1  16     6498.13     6637.87     81.78 o
   7   1  16     5496.49     5266.57     67.21 o
   8   1  16     4271.53     4259.75     52.38 o
   9   1  16     4835.17     4724.02     57.68 o
  10   1  16     4042.26     4112.58     51.35 o
  11   1  16     2627.48     2701.99     35.84 o
 -12   2  16     2525.40     2628.32     37.22 o
 -11   2  16     3403.12     3448.44     45.23 o
 -10   2  16     4280.07     4293.82     44.08 o
  -9   2  16     6627.87     6365.10     61.31 o
  -8   2  16     5255.75     5019.68     67.01 o
  -7   2  16     2762.95     2689.28     34.25 o
  -6   2  16        3.33       32.55      5.39 o
  -5   2  16        3.44       38.76      4.09 o
  -4   2  16      633.03      610.29      7.27 o
  -3   2  16     2519.79     2513.37     18.13 o
  -2   2  16     5223.19     4933.41     31.98 o
  -1   2  16     6209.68     6120.16     41.28 o
   0   2  16     9546.51     9363.71     61.30 o
   1   2  16    13496.38    13141.67     86.82 o
   2   2  16     9569.45     9449.94     70.68 o
   3   2  16     8445.03     8472.25     67.78 o
   4   2  16     6571.81     6522.25     57.41 o
   5   2  16     7939.29     7596.45     77.12 o
   6   2  16     3095.25     3083.34     33.90 o
   7   2  16     1525.35     1513.60     24.61 o
   8   2  16      277.24      294.90     10.15 o
   9   2  16        0.38       19.32      6.31 o
  10   2  16       93.86      120.34     17.06 o
 -11   3  16       24.07       30.95     10.94 o
 -10   3  16      239.34      258.42      9.03 o
  -9   3  16      759.34      730.92     14.27 o
  -8   3  16     4772.02     4582.08     54.10 o
  -7   3  16     2366.41     2290.97     31.56 o
  -6   3  16    10534.83    10088.79     93.87 o
  -5   3  16     8801.57     8543.23     75.39 o
  -4   3  16     6836.27     6752.77     51.88 o
  -3   3  16    11016.90    10670.27     79.11 o
  -2   3  16    11968.64    11895.22     90.42 o
  -1   3  16     5545.38     5316.80     38.94 o
   0   3  16     5469.75     5111.93     40.80 o
   1   3  16     1314.52     1200.36     11.37 o
   2   3  16        8.51       24.28      4.59 o
   3   3  16     2555.98     2418.20     24.84 o
   4   3  16     3460.59     3522.47     33.78 o
   5   3  16     2255.03     2247.44     36.01 o
   6   3  16     3438.97     3416.16     38.15 o
   7   3  16     4145.81     4136.11     48.01 o
   8   3  16     3130.11     3276.72     47.17 o
   9   3  16     3200.07     3367.69     48.57 o
  10   3  16     1842.74     1964.58     31.79 o
 -10   4  16     1423.67     1551.59     29.00 o
  -9   4  16     1785.62     1824.45     47.69 o
  -8   4  16     8677.45     8237.80    157.84 o
  -7   4  16        9.72       62.55     20.59 o
  -6   4  16      431.51      497.78     12.17 o
  -5   4  16      473.02      497.25     11.89 o
  -4   4  16       96.99      116.44      7.59 o
  -3   4  16     1156.04     1107.40     14.36 o
  -2   4  16     2971.97     3030.39     29.77 o
  -1   4  16     7100.12     6748.26     65.18 o
   0   4  16     4736.55     4586.11     48.78 o
   1   4  16     5250.77     5206.82     53.27 o
   2   4  16     4961.89     4943.37     57.57 o
   3   4  16     6876.26     6619.86     74.65 o
   4   4  16     5091.42     5004.96     62.62 o
   5   4  16     2410.05     2455.92     34.76 o
   6   4  16     2042.75     2061.15     26.24 o
   7   4  16     1094.81     1116.04     18.29 o
   8   4  16       12.95       36.61      8.89 o
   9   4  16       13.51       34.83     10.00 o
  -8   5  16     3021.49     2895.33     53.40 o
  -7   5  16     1269.39     1299.86     33.06 o
  -6   5  16     3061.52     3259.71     60.69 o
  -5   5  16     4109.21     3994.80     48.12 o
  -4   5  16     4590.22     4283.70     50.59 o
  -3   5  16     2786.91     2832.30     29.17 o
  -2   5  16     4127.46     4257.94     40.43 o
  -1   5  16     1580.15     1641.89     23.64 o
   0   5  16     1322.75     1434.74     21.20 o
   1   5  16       99.15      130.54      9.46 o
   2   5  16      102.53       93.85      9.71 o
   3   5  16        8.03       33.34      8.42 o
   4   5  16      506.55      502.38     14.30 o
   5   5  16     1114.26     1067.32     20.86 o
   6   5  16     1290.51     1314.52     26.16 o
   7   5  16     1049.18     1065.55     23.21 o
  -6   6  16     1096.33     1062.06     23.03 o
  -5   6  16        0.40       12.35      7.47 o
  -4   6  16      279.85      241.19     10.60 o
  -3   6  16      147.36      190.65     11.84 o
  -2   6  16      546.39      632.18     21.27 o
  -1   6  16     1009.38     1034.81     18.70 o
   0   6  16     2189.16     2296.13     35.84 o
   1   6  16     2373.01     2366.02     36.19 o
   2   6  16     2999.99     3109.38     56.29 o
   3   6  16     4727.39     4652.80     77.56 o
   4   6  16     2323.60     2410.16     40.85 o
   5   6  16     1109.83     1182.00     25.77 o
 -12   1  17        4.02       19.26      7.60 o
 -11   1  17        3.01       31.47      6.97 o
 -10   1  17      486.01      487.22     11.89 o
  -9   1  17       70.43       77.71      8.54 o
  -8   1  17     1027.88      998.44     16.15 o
  -7   1  17      359.10      349.30     10.04 o
  -6   1  17      451.03      512.62      8.88 o
  -5   1  17      210.66      244.72      6.01 o
  -4   1  17        0.58       21.79      3.07 o
  -3   1  17     1647.39     1772.52     23.46 o
  -2   1  17      673.17      591.32      6.36 o
  -1   1  17      181.12      218.92      3.93 o
   0   1  17      295.82      280.85      4.83 o
   1   1  17      378.96      350.19      4.99 o
   2   1  17      759.84      687.74      8.62 o
   3   1  17      164.54      176.73      4.77 o
   4   1  17      272.85      276.51      5.95 o
   5   1  17        2.76        8.42      3.80 o
   6   1  17      424.41      471.32     10.21 o
   7   1  17      447.59      402.90     10.23 o
   8   1  17        0.00       11.51      7.57 o
   9   1  17      180.48      205.00     10.28 o
  10   1  17        3.21       17.43      7.84 o
 -11   2  17        0.14       36.40      7.74 o
 -10   2  17      108.50      202.26      9.38 o
  -9   2  17      997.40     1032.91     16.09 o
  -8   2  17     2402.36     2317.58     28.64 o
  -7   2  17      203.98      202.09      9.21 o
  -6   2  17       50.52       50.90      5.19 o
  -5   2  17      152.94      170.01      5.86 o
  -4   2  17       16.81       38.29      3.79 o
  -3   2  17       19.94       36.61      3.29 o
  -2   2  17      810.40      858.37      8.38 o
  -1   2  17      540.88      544.80      6.54 o
   0   2  17      168.60      216.44      4.69 o
   1   2  17      172.40      239.26      5.62 o
   2   2  17      540.78      579.63      7.87 o
   3   2  17      302.35      328.09      7.02 o
   4   2  17       32.08       42.45      4.46 o
   5   2  17       12.81       29.99      4.86 o
   6   2  17        6.80       17.84      4.35 o
   7   2  17       46.07       50.17      9.86 o
   8   2  17      443.95      433.73     12.20 o
   9   2  17       97.12      109.03      8.43 o
  10   2  17        0.00        1.69      6.04 o
 -11   3  17       11.84       30.19      7.52 o
 -10   3  17      144.41      199.25      8.72 o
  -9   3  17       14.04       31.31      6.97 o
  -8   3  17      341.37      378.97     11.95 o
  -7   3  17      169.97      169.87      9.49 o
  -6   3  17       20.29       36.29      5.53 o
  -5   3  17        0.01       26.29      5.26 o
  -4   3  17        0.01       21.86      4.22 o
  -3   3  17      346.07      402.87     11.10 o
  -2   3  17      513.80      529.49      8.74 o
  -1   3  17      107.27      201.89      7.39 o
   0   3  17      159.10      227.95      6.90 o
   1   3  17      854.13      868.01     10.00 o
   2   3  17      111.37      142.22      6.40 o
   3   3  17       13.78       23.93      4.97 o
   4   3  17        1.94       15.06      5.15 o
   5   3  17       49.83       82.74      6.95 o
   6   3  17      190.69      190.43      7.28 o
   7   3  17       60.93       95.66      9.11 o
   8   3  17       14.90       21.10      9.10 o
   9   3  17       14.55       25.64      8.07 o
 -10   4  17       96.44      116.78     11.48 o
  -9   4  17       33.53      123.97     14.17 o
  -8   4  17      122.88      377.00     17.33 o
  -7   4  17      312.66      295.00     14.56 o
  -6   4  17      166.07      215.68      9.57 o
  -5   4  17      111.59      199.58      9.43 o
  -4   4  17       50.54       80.93      6.39 o
  -3   4  17       11.69       37.74      5.11 o
  -2   4  17       52.51       67.81      5.54 o
  -1   4  17       58.56       77.93      6.22 o
   0   4  17       32.35       37.35      5.66 o
   1   4  17      337.50      330.50     10.62 o
   2   4  17     1293.44     1177.61     19.38 o
   3   4  17       39.06       85.19      7.95 o
   4   4  17        7.45       32.38      7.70 o
   5   4  17        0.02       20.98      7.41 o
   6   4  17       44.38       88.95      8.17 o
   7   4  17        0.06        7.33      6.26 o
   8   4  17        1.27       11.78      8.40 o
  -8   5  17      167.30      262.66     16.02 o
  -7   5  17       27.05       36.35     10.72 o
  -6   5  17       23.17       76.71      9.57 o
  -5   5  17       11.16       50.19      7.42 o
  -4   5  17       63.27      108.12      8.47 o
  -3   5  17       22.56       58.17      6.05 o
  -2   5  17       79.20      148.58      8.03 o
  -1   5  17      117.75      167.19      8.99 o
   0   5  17      168.51      217.70      9.17 o
   1   5  17        1.05       33.35      8.73 o
   2   5  17       13.81       56.43     11.35 o
   3   5  17      187.76      176.36     11.22 o
   4   5  17        0.06       17.16      8.30 o
   5   5  17       51.09       91.68     10.17 o
   6   5  17       16.60       11.01      9.55 o
   7   5  17      167.18      183.70     15.15 o
  -6   6  17      219.07      268.82     11.62 o
  -5   6  17        8.11       38.38      8.16 o
  -4   6  17        9.76       41.19      8.05 o
  -3   6  17        4.61       28.37     10.93 o
  -2   6  17        9.55       43.69      8.31 o
  -1   6  17      156.19      157.44      9.98 o
   0   6  17       11.97       37.44     11.19 o
   1   6  17       80.36      137.76     10.87 o
   2   6  17      356.43      372.19     18.48 o
   3   6  17       76.53      163.72     15.97 o
   4   6  17       43.32       93.58     14.06 o
 -12   0  18      138.82      181.09     12.60 o
 -11   0  18       69.26      116.95     14.94 o
 -10   0  18      437.67      395.95     13.01 o
  -9   0  18      125.57      163.05     21.62 o
  -8   0  18      952.86     1054.55     19.51 o
  -7   0  18    13857.31    13532.15    151.72 o
  -6   0  18     5916.31     5948.12     64.18 o
  -5   0  18     9932.60     9509.58    109.67 o
  -4   0  18    15048.80    14468.09    134.61 o
  -3   0  18    16251.98    15453.08    142.79 o
  -2   0  18     8225.74     7621.17     71.54 o
  -1   0  18     5335.31     5230.14     61.05 o
   0   0  18     6787.49     6577.04     69.71 o
   1   0  18      203.08      226.37      7.66 o
   2   0  18      473.37      406.53     10.25 o
   3   0  18     1066.45     1026.59     15.48 o
   4   0  18     1394.80     1346.73     19.10 o
   5   0  18     1996.31     2117.47     31.45 o
   6   0  18     2656.86     2537.81     47.92 o
   7   0  18     5959.51     5660.03     96.31 o
   8   0  18     2446.57     2511.33     47.81 o
   9   0  18     2181.03     2357.13     45.63 o
  10   0  18     3718.58     3827.00     68.77 o
 -12   1  18     1704.56     1746.32     36.03 o
 -11   1  18     3567.13     3607.65     44.17 o
 -10   1  18     7521.05     7421.19     75.52 o
  -9   1  18     3453.49     3506.57     39.72 o
  -8   1  18     2526.05     2640.36     31.37 o
  -7   1  18     2985.42     2975.97     34.13 o
  -6   1  18     1541.44     1578.39     17.38 o
  -5   1  18       38.26      112.00      4.87 o
  -4   1  18      561.70      590.09      7.88 o
  -3   1  18     2384.90     2388.12     17.12 o
  -2   1  18     5010.80     4917.21     31.30 o
  -1   1  18     5378.32     5258.45     40.82 o
   0   1  18    10380.97    10063.95     67.95 o
   1   1  18     5069.45     4871.77     34.82 o
   2   1  18    10962.31    10482.03     80.14 o
   3   1  18     6827.13     6775.81     55.23 o
   4   1  18     3815.98     3672.39     34.77 o
   5   1  18     3881.46     3844.80     41.32 o
   6   1  18     6056.19     5699.12     68.15 o
   7   1  18      500.12      582.43     15.89 o
   8   1  18     1283.06     1226.57     19.80 o
   9   1  18      123.25      161.77     18.37 o
  10   1  18        2.00       18.65      6.83 o
 -11   2  18      144.34      188.64     11.44 o
 -10   2  18      448.09      436.39     11.74 o
  -9   2  18     2239.06     2131.81     27.55 o
  -8   2  18     1971.57     2010.66     26.10 o
  -7   2  18     3918.27     3933.53     47.19 o
  -6   2  18     7507.91     7391.89     85.51 o
  -5   2  18     7155.53     7089.55     62.71 o
  -4   2  18    12992.54    12573.20    100.84 o
  -3   2  18     7012.51     6994.52     48.74 o
  -2   2  18     6820.44     6732.29     47.60 o
  -1   2  18     2888.99     2858.44     22.05 o
   0   2  18      760.43      788.22      8.62 o
   1   2  18        6.30       40.04      5.01 o
   2   2  18      313.38      324.02      9.05 o
   3   2  18      209.98      208.46      6.14 o
   4   2  18      225.50      284.01      6.93 o
   5   2  18      632.24      671.23     11.53 o
   6   2  18     2522.80     2508.19     28.98 o
   7   2  18     2279.67     2302.52     35.06 o
   8   2  18     3420.84     3486.98     49.18 o
   9   2  18     2949.91     2901.56     42.55 o
  10   2  18     2012.48     2071.52     32.55 o
 -10   3  18     1676.52     1681.41     22.69 o
  -9   3  18     1820.97     1748.94     27.58 o
  -8   3  18     3143.58     2871.65     43.71 o
  -7   3  18     1023.46      913.42     19.93 o
  -6   3  18      612.57      621.50     12.07 o
  -5   3  18        0.67       18.19      5.00 o
  -4   3  18        0.53       32.26      4.45 o
  -3   3  18       24.57       72.77      8.24 o
  -2   3  18      963.77      999.91     12.32 o
  -1   3  18     5719.85     5596.14     46.81 o
   0   3  18     4603.49     4611.92     42.50 o
   1   3  18     5973.85     6030.18     54.59 o
   2   3  18     5114.83     5235.04     53.21 o
   3   3  18     7292.21     7206.06     69.17 o
   4   3  18     6182.37     6154.48     65.16 o
   5   3  18     3135.93     3249.80     37.20 o
   6   3  18     1477.71     1559.14     20.80 o
   7   3  18     2430.42     2353.70     30.27 o
   8   3  18      188.65      208.03     10.68 o
   9   3  18      353.52      312.60     12.73 o
  -9   4  18     2075.37     2030.27     43.89 o
  -8   4  18     3170.32     2945.98     69.80 o
  -7   4  18      796.36      774.53     21.98 o
  -6   4  18     6149.02     6075.24     68.64 o
  -5   4  18     3989.56     4008.17     47.64 o
  -4   4  18     3233.17     3415.24     36.86 o
  -3   4  18     3587.72     3667.98     35.43 o
  -2   4  18     2218.86     2337.68     24.52 o
  -1   4  18     3574.98     3646.73     48.67 o
   0   4  18     1545.12     1453.77     20.75 o
   1   4  18     2785.63     2689.23     35.13 o
   2   4  18       44.63       86.78      8.10 o
   3   4  18      131.05      164.15     10.11 o
   4   4  18      146.57      189.53     10.00 o
   5   4  18     1487.71     1450.97     24.26 o
   6   4  18     1057.77     1128.42     29.61 o
   7   4  18      773.81      873.07     16.23 o
   8   4  18     2044.14     1977.83     33.48 o
  -8   5  18     1184.13     1143.87     29.21 o
  -7   5  18      511.75      559.43     31.18 o
  -6   5  18      402.74      407.34     12.47 o
  -5   5  18       64.94      102.14      8.77 o
  -4   5  18      144.76      170.13      9.26 o
  -3   5  18      599.53      537.58     10.73 o
  -2   5  18      576.02      663.26     14.38 o
  -1   5  18     1523.19     1551.16     23.04 o
   0   5  18     1756.73     1942.06     26.53 o
   1   5  18     4358.09     4410.78     71.17 o
   2   5  18     3216.01     3097.06     54.74 o
   3   5  18     4524.33     4403.69     64.68 o
   4   5  18     2573.37     2612.98     38.47 o
   5   5  18     1706.29     1732.57     31.52 o
   6   5  18      453.07      509.84     16.60 o
  -5   6  18     1856.62     1857.50     28.08 o
  -4   6  18     2146.52     2173.08     35.69 o
  -3   6  18     2840.01     2650.58     50.38 o
  -2   6  18     2505.18     2455.64     33.51 o
  -1   6  18     1618.83     1593.07     24.50 o
   0   6  18     1417.53     1467.92     29.88 o
   1   6  18      687.81      701.99     17.23 o
   2   6  18      103.00       96.47     15.05 o
   3   6  18       10.54       12.44     23.34 o
 -11   1  19        5.92       30.64      7.92 o
 -10   1  19       19.81       64.21      7.80 o
  -9   1  19       37.81       50.01      7.13 o
  -8   1  19        9.90       38.17      6.56 o
  -7   1  19       37.86       88.94      7.62 o
  -6   1  19        3.40       15.99      4.45 o
  -5   1  19      597.46      624.88      9.00 o
  -4   1  19      292.34      295.28      6.41 o
  -3   1  19      104.57      171.03      5.46 o
  -2   1  19        0.13       32.52      5.41 o
  -1   1  19       37.32      160.30      4.23 o
   0   1  19      309.27      512.06     10.81 o
   1   1  19      266.25      346.86      7.41 o
   2   1  19     1852.43     1883.83     19.36 o
   3   1  19      554.21      623.18      9.15 o
   4   1  19       13.85       38.80      5.22 o
   5   1  19        3.95       18.20      4.45 o
   6   1  19       35.22       38.87      4.21 o
   7   1  19      591.68      524.52     13.04 o
   8   1  19       75.03       95.71     10.80 o
   9   1  19       17.58       20.30      6.25 o
  10   1  19       37.02       53.14      6.95 o
 -11   2  19        1.80       33.34      8.17 o
 -10   2  19       39.27       52.40      7.75 o
  -9   2  19      157.37      166.70      9.26 o
  -8   2  19      571.51      561.31     13.32 o
  -7   2  19     2359.57     2246.77     35.70 o
  -6   2  19     1136.01     1124.39     16.65 o
  -5   2  19       45.64       58.04      5.25 o
  -4   2  19      158.32      196.30     10.64 o
  -3   2  19      144.98      167.65      7.98 o
  -2   2  19      384.31      469.35      7.90 o
  -1   2  19      226.43      262.02      5.63 o
   0   2  19      292.08      303.22      6.13 o
   1   2  19        2.77       13.76      3.03 o
   2   2  19      691.72      648.25     10.41 o
   3   2  19      222.04      287.48      7.15 o
   4   2  19        6.17       11.48      4.85 o
   5   2  19       14.31       31.84      5.24 o
   6   2  19        8.86       12.38      4.82 o
   7   2  19      656.61      619.59     15.03 o
   8   2  19      308.37      277.43     14.55 o
   9   2  19       24.33       32.74      7.47 o
 -10   3  19        4.46       16.99      7.80 o
  -9   3  19      142.41      200.92     11.57 o
  -8   3  19       23.88       70.73      9.72 o
  -7   3  19       79.54      134.63     10.62 o
  -6   3  19       19.82       46.47      6.12 o
  -5   3  19       27.90       34.62      6.87 o
  -4   3  19        0.08       31.26      4.58 o
  -3   3  19        1.95       23.35      4.34 o
  -2   3  19        5.96       22.44      4.22 o
  -1   3  19      146.22      186.77      7.35 o
   0   3  19      152.46      166.11      7.20 o
   1   3  19        4.60       21.17      6.50 o
   2   3  19      872.67      819.30     15.98 o
   3   3  19       54.92       80.57      8.68 o
   4   3  19       84.27      114.33      8.19 o
   5   3  19       19.72       45.01      6.20 o
   6   3  19      203.57      187.07      7.44 o
   7   3  19       53.64       89.56      7.24 o
   8   3  19        2.18        7.41      7.90 o
   9   3  19       12.35       21.13      9.91 o
  -9   4  19      196.92      204.58     21.09 o
  -8   4  19       57.63      110.20     12.86 o
  -7   4  19        7.25       -3.25     11.28 o
  -6   4  19       75.38      156.88      8.73 o
  -5   4  19        1.59       33.58      6.09 o
  -4   4  19      214.33      202.00      7.49 o
  -3   4  19        3.79       27.27      5.04 o
  -2   4  19        1.06       17.06      5.30 o
  -1   4  19       17.72       68.66      7.04 o
   0   4  19        8.31       34.31      7.80 o
   1   4  19      349.99      377.98     10.94 o
   2   4  19        5.70        7.94      7.31 o
   3   4  19       39.90       53.90      8.72 o
   4   4  19        3.34        7.79      7.51 o
   5   4  19       26.62       48.43      9.28 o
   6   4  19       30.13       40.96      9.55 o
   7   4  19       26.08       34.46      9.47 o
  -7   5  19        6.58       16.81     10.67 o
  -6   5  19      147.90      191.28     10.41 o
  -5   5  19      357.14      344.34     15.83 o
  -4   5  19      284.12      226.72      9.99 o
  -3   5  19        3.70       15.82      6.40 o
  -2   5  19      170.57      188.48      9.85 o
  -1   5  19      143.16      143.00      9.14 o
   0   5  19       17.51       44.58      7.05 o
   1   5  19        0.24       37.36      8.09 o
   2   5  19      380.91      430.44     29.30 o
   3   5  19      169.63      209.54     13.19 o
   4   5  19      179.57      203.30     12.76 o
   5   5  19        6.20       26.33      9.59 o
   6   5  19       91.98      114.78     12.29 o
  -4   6  19       12.43       49.50      9.75 o
  -3   6  19       18.59       65.63     12.25 o
  -2   6  19       35.52       87.47      9.54 o
  -1   6  19        9.25       56.03      8.51 o
   0   6  19      230.28      296.96     18.50 o
   1   6  19        5.81       53.31     11.25 o
   2   6  19      293.12      274.62     17.07 o
   3   6  19      301.55      250.65     16.86 o
 -11   0  20     2081.99     2227.39     47.33 o
 -10   0  20     1420.19     1595.24     26.96 o
  -9   0  20     2112.56     2121.58     32.15 o
  -8   0  20     2635.44     2512.78     35.99 o
  -7   0  20     8836.55     8461.85    125.57 o
  -6   0  20       57.49       77.66     16.06 o
  -5   0  20     1835.51     1701.87     22.73 o
  -4   0  20      167.81      182.83     11.64 o
  -3   0  20     1673.34     1665.68     24.21 o
  -2   0  20     1753.32     1701.81     24.25 o
  -1   0  20      607.33      707.72     12.52 o
   0   0  20     3971.30     3947.57     63.55 o
   1   0  20     2052.14     2162.98     30.29 o
   2   0  20    23054.90    22982.98    568.29 o
   3   0  20     3664.94     3559.58     85.01 o
   4   0  20     3982.04     3817.41     52.77 o
   5   0  20     6961.07     6705.11     87.05 o
   6   0  20      683.76      774.07     16.61 o
   7   0  20     2933.75     3033.76     56.59 o
   8   0  20     3761.96     3537.30     64.96 o
   9   0  20      285.21      322.12     14.57 o
 -11   1  20       10.30       27.48      9.32 o
 -10   1  20      562.77      561.08     13.17 o
  -9   1  20      475.99      427.76     11.51 o
  -8   1  20     1802.20     1687.06     23.22 o
  -7   1  20     3982.43     3712.50     46.85 o
  -6   1  20     4693.94     4718.78     46.78 o
  -5   1  20     6217.45     6017.32     50.56 o
  -4   1  20    10044.35     9734.59     72.93 o
  -3   1  20     7797.44     8076.73     61.07 o
  -2   1  20     6503.81     6207.23     47.74 o
  -1   1  20     7028.54     6845.69     55.02 o
   0   1  20      693.94      816.89      9.40 o
   1   1  20      516.39      559.42      7.49 o
   2   1  20     2942.49     2871.63     27.47 o
   3   1  20      608.53      624.18      9.44 o
   4   1  20      716.28      713.58     12.25 o
   5   1  20      876.39      865.78     14.42 o
   6   1  20     1443.53     1465.96     17.70 o
   7   1  20     2005.79     2070.33     33.65 o
   8   1  20     2474.30     2483.33     37.44 o
   9   1  20     3210.53     3142.83     45.59 o
 -11   2  20     3061.73     3011.98     42.14 o
 -10   2  20     3859.19     3760.81     49.23 o
  -9   2  20     3734.69     3682.12     47.82 o
  -8   2  20     2374.50     2541.83     35.54 o
  -7   2  20     1927.23     1974.05     32.64 o
  -6   2  20      473.87      603.07     11.89 o
  -5   2  20      279.89      335.67      8.96 o
  -4   2  20      235.86      236.77      7.14 o
  -3   2  20      160.42      179.10      5.94 o
  -2   2  20     1238.65     1172.45     13.13 o
  -1   2  20     3259.02     3052.55     28.76 o
   0   2  20     5029.60     4710.31     41.31 o
   1   2  20     6808.11     6746.93     55.21 o
   2   2  20     7707.55     7666.16     96.21 o
   3   2  20     6521.03     6245.63     79.54 o
   4   2  20     6047.33     5976.74     63.34 o
   5   2  20     4003.99     4026.37     44.45 o
   6   2  20     2890.54     2914.49     33.41 o
   7   2  20      901.62      949.98     19.41 o
   8   2  20      663.30      753.96     17.12 o
   9   2  20      335.17      332.89     14.06 o
 -10   3  20       51.37       93.09     12.75 o
  -9   3  20      559.15      625.31     18.43 o
  -8   3  20     1673.66     1752.55     31.15 o
  -7   3  20     2004.46     2141.13     35.23 o
  -6   3  20     2848.56     2923.91     33.78 o
  -5   3  20     4675.98     4703.12     49.52 o
  -4   3  20     7160.69     7010.36     58.42 o
  -3   3  20     5853.60     5572.15     47.33 o
  -2   3  20     3550.19     3649.21     32.64 o
  -1   3  20     5330.63     5305.35     53.74 o
   0   3  20     6973.38     6581.53     58.90 o
   1   3  20     2516.78     2435.96     26.57 o
   2   3  20      225.32      195.68      9.14 o
   3   3  20      147.16      169.24      9.44 o
   4   3  20       28.54       49.33     10.28 o
   5   3  20      521.32      522.69     12.82 o
   6   3  20     1373.86     1419.15     21.76 o
   7   3  20     1686.88     1731.98     26.87 o
   8   3  20     1999.61     2087.84     34.39 o
  -9   4  20     1447.28     1597.20     35.60 o
  -8   4  20     2677.89     2520.59     48.02 o
  -7   4  20      339.38      392.98     14.48 o
  -6   4  20     1558.34     1619.99     22.60 o
  -5   4  20       21.55       63.27      6.97 o
  -4   4  20       18.43       27.61      5.44 o
  -3   4  20       58.71      110.70      6.24 o
  -2   4  20     1372.70     1360.93     20.88 o
  -1   4  20     1346.21     1348.54     20.49 o
   0   4  20     2906.91     2934.97     35.91 o
   1   4  20     6867.62     6567.63     82.39 o
   2   4  20      135.77      194.46     11.87 o
   3   4  20     5792.98     5790.41     80.89 o
   4   4  20     3447.29     3504.84     47.44 o
   5   4  20     3455.34     3344.92     45.90 o
   6   4  20     3386.58     3394.31     51.08 o
   7   4  20     1260.65     1277.61     25.46 o
  -7   5  20     1305.32     1402.07     26.98 o
  -6   5  20     2794.80     2819.78     37.54 o
  -5   5  20     2616.20     2831.50     37.31 o
  -4   5  20     1617.26     1737.38     25.84 o
  -3   5  20     2583.67     2619.07     62.52 o
  -2   5  20     2852.27     2799.80     36.22 o
  -1   5  20     1287.18     1291.41     20.78 o
   0   5  20     1685.55     1705.30     28.79 o
   1   5  20      781.05      769.55     16.92 o
   2   5  20        4.36       33.11     12.08 o
   3   5  20       37.14       45.37     14.77 o
   4   5  20       50.71       89.50     11.80 o
   5   5  20      135.56      181.13     15.23 o
  -3   6  20       71.38      126.74     14.23 o
  -2   6  20      222.99      247.58     12.76 o
  -1   6  20     1029.01     1074.19     19.47 o
   0   6  20      726.50      810.01     19.10 o
   1   6  20     1344.18     1420.33     25.39 o
   2   6  20     1738.78     1765.06     39.07 o
 -11   1  21       59.81       95.57      8.77 o
 -10   1  21      118.25      187.40     16.49 o
  -9   1  21        0.17       14.07      7.33 o
  -8   1  21       10.57       38.82      7.62 o
  -7   1  21       50.01       73.47      7.04 o
  -6   1  21       31.99       44.72      4.88 o
  -5   1  21       28.62       49.61      4.43 o
  -4   1  21      359.85      419.68     10.59 o
  -3   1  21       14.36       53.43      5.38 o
  -2   1  21        3.26       56.83      4.88 o
  -1   1  21        0.94       56.60      7.05 o
   0   1  21     1615.31     1481.56     15.57 o
   1   1  21     1700.91     1671.97     18.90 o
   2   1  21      164.27      242.36      7.06 o
   3   1  21     3284.84     3120.35     33.64 o
   4   1  21       27.74       52.10      5.93 o
   5   1  21        9.59       25.92      4.89 o
   6   1  21       45.79       68.25      5.30 o
   7   1  21      118.23      116.16      9.16 o
   8   1  21        3.14        6.14      6.75 o
   9   1  21      132.87      164.30     15.58 o
 -10   2  21        7.95       34.06      8.40 o
  -9   2  21      296.17      283.71     11.69 o
  -8   2  21       99.55      172.29     10.59 o
  -7   2  21        0.12       14.56      6.85 o
  -6   2  21      630.81      595.37     12.02 o
  -5   2  21       49.78       47.88      5.74 o
  -4   2  21       38.94       52.60      4.95 o
  -3   2  21      188.74      195.54      6.37 o
  -2   2  21      200.95      208.81      6.20 o
  -1   2  21        0.55       20.36      4.41 o
   0   2  21       53.22       97.61      7.33 o
   1   2  21     4470.45     4314.74     41.00 o
   2   2  21     2181.24     1976.45     27.07 o
   3   2  21      210.51      259.20      9.40 o
   4   2  21       21.87       48.64     10.66 o
   5   2  21      214.57      215.38      8.22 o
   6   2  21      409.82      429.43      9.78 o
   7   2  21      243.32      214.45      8.80 o
   8   2  21      106.97       94.50      9.42 o
  -9   3  21        5.56       24.74      9.17 o
  -8   3  21       51.13       74.46     10.19 o
  -7   3  21      197.19      193.09     10.42 o
  -6   3  21      141.25      156.53      8.49 o
  -5   3  21      121.96      151.41      8.07 o
  -4   3  21       17.14       57.50      5.39 o
  -3   3  21       96.66      141.35      6.29 o
  -2   3  21        0.25       20.32      4.81 o
  -1   3  21       75.49      114.26     10.55 o
   0   3  21        4.65       51.15     21.16 o
   1   3  21      804.04      722.83     13.04 o
   2   3  21        6.71       -1.86      9.13 o
   3   3  21      153.14      205.96     10.20 o
   4   3  21        2.03       19.20      7.13 o
   5   3  21        7.89       16.32      6.97 o
   6   3  21      199.47      188.73      9.75 o
   7   3  21      140.96      171.45     11.88 o
   8   3  21       50.67       58.54     12.78 o
  -8   4  21       27.94      118.31     12.22 o
  -7   4  21       80.85      127.29     10.07 o
  -6   4  21       41.70       83.97      7.95 o
  -5   4  21        0.09       10.15      6.98 o
  -4   4  21        9.78       31.45      5.84 o
  -3   4  21       22.12       52.32      6.17 o
  -2   4  21        0.09       26.04      6.99 o
  -1   4  21      115.43      164.19     11.41 o
   0   4  21       14.69       38.82      6.48 o
   1   4  21        6.56       40.47     11.32 o
   2   4  21        0.02        5.78      8.45 o
   3   4  21       32.07       77.13     10.80 o
   4   4  21       80.47      125.70     11.69 o
   5   4  21       52.41      104.84     11.45 o
   6   4  21       31.16       82.72     11.01 o
  -6   5  21        9.58       59.23      8.47 o
  -5   5  21       10.16       44.96      7.97 o
  -4   5  21       62.51      103.42     10.25 o
  -3   5  21       52.45       88.87     10.59 o
  -2   5  21       81.58       87.56      8.83 o
  -1   5  21       81.90       99.99      8.71 o
   0   5  21       57.41      143.33     20.79 o
   1   5  21      674.88      701.97     16.14 o
   2   5  21      208.31      202.97     15.04 o
   3   5  21      693.49      622.16     21.92 o
   4   5  21        3.16       14.33     11.41 o
  -1   6  21        6.48       32.25      8.35 o
   0   6  21       75.88      119.22     14.61 o
 -11   0  22      119.77      175.91     20.96 o
 -10   0  22        2.73        9.29     11.15 o
  -9   0  22     1786.05     1705.89     38.91 o
  -8   0  22      347.91      397.30     17.72 o
  -7   0  22     2550.61     2673.90     41.62 o
  -6   0  22     3038.66     3310.01     71.11 o
  -5   0  22     6559.11     6366.04     71.84 o
  -4   0  22     5365.77     5370.32     61.40 o
  -3   0  22     5466.69     5492.65     70.01 o
  -2   0  22    11173.83    11348.85    168.17 o
  -1   0  22    10956.62    10770.51    142.34 o
   0   0  22    11691.19    11337.39    148.74 o
   1   0  22       28.87       79.80     11.30 o
   2   0  22      406.98      441.39     15.19 o
   3   0  22      263.95      232.84     10.24 o
   4   0  22       11.08       40.06      8.37 o
   5   0  22       16.61       27.98      7.64 o
   6   0  22     1486.35     1563.34     25.76 o
   7   0  22     2357.55     2165.49     44.38 o
   8   0  22     1778.45     1970.25     41.70 o
   9   0  22     3740.45     3870.01     71.53 o
 -10   1  22     2499.20     2475.22     31.82 o
  -9   1  22     2609.44     2605.33     32.61 o
  -8   1  22     3850.25     3819.16     43.21 o
  -7   1  22     3163.20     3111.79     30.43 o
  -6   1  22      576.52      694.82     11.05 o
  -5   1  22      699.69      784.44     10.55 o
  -4   1  22      176.46      257.86      6.47 o
  -3   1  22       31.73       54.85      5.33 o
  -2   1  22      407.19      432.47      8.26 o
  -1   1  22     1175.11     1132.01     13.83 o
   0   1  22     1631.77     1643.20     17.56 o
   1   1  22    14101.95    13339.98    144.94 o
   2   1  22    14532.75    14179.61    177.90 o
   3   1  22     3405.33     3366.62     44.33 o
   4   1  22     6447.12     6479.59    120.55 o
   5   1  22     5335.76     5173.26     73.39 o
   6   1  22     4198.28     3925.57     40.60 o
   7   1  22      452.17      557.32     14.74 o
   8   1  22      696.40      671.58     16.17 o
 -10   2  22      202.43      213.79     11.56 o
  -9   2  22      588.58      562.84     15.22 o
  -8   2  22      766.14      748.62     16.98 o
  -7   2  22     2882.42     2883.79     41.78 o
  -6   2  22     3739.43     3729.57     41.12 o
  -5   2  22     5104.99     5219.44     54.21 o
  -4   2  22     4741.46     4812.31     41.95 o
  -3   2  22     8048.90     7931.94     65.13 o
  -2   2  22     5306.54     5204.52     44.38 o
  -1   2  22     3599.21     3607.01     38.36 o
   0   2  22     2531.80     2459.44     24.17 o
   1   2  22     3731.67     3685.44     39.79 o
   2   2  22     1279.97     1234.86     19.73 o
   3   2  22       33.13       57.80      7.81 o
   4   2  22       17.42       65.98      7.14 o
   5   2  22     1098.43     1056.18     19.46 o
   6   2  22     1500.68     1530.95     22.44 o
   7   2  22     2090.58     2211.71     35.48 o
   8   2  22     1539.31     1630.01     28.67 o
  -9   3  22     2156.95     2300.70     34.69 o
  -8   3  22     1467.32     1580.81     29.66 o
  -7   3  22     1514.70     1632.40     22.79 o
  -6   3  22     1014.81     1050.18     17.04 o
  -5   3  22      304.71      325.89      9.64 o
  -4   3  22      108.67      160.90      6.77 o
  -3   3  22      530.13      539.87     10.53 o
  -2   3  22      967.50     1026.04     18.24 o
  -1   3  22     2850.38     2751.59     31.01 o
   0   3  22     3546.69     3592.07     42.11 o
   1   3  22      464.50      487.12     15.44 o
   2   3  22      946.61      948.00     19.20 o
   3   3  22     8682.65     8328.03    111.35 o
   4   3  22     3760.91     3757.29     49.91 o
   5   3  22     2757.85     2841.44     39.76 o
   6   3  22     1268.23     1473.24     24.74 o
   7   3  22     2134.27     2165.20     35.99 o
  -8   4  22     1347.82     1253.18     26.59 o
  -7   4  22     1309.04     1309.58     20.40 o
  -6   4  22     2346.86     2336.02     29.60 o
  -5   4  22     1761.55     1885.36     25.07 o
  -4   4  22     3390.94     3459.14     38.98 o
  -3   4  22     4526.55     4539.47     48.54 o
  -2   4  22     4555.48     4422.44     51.84 o
  -1   4  22     2079.23     2006.50     27.45 o
   0   4  22      155.17      227.14      9.25 o
   1   4  22     2560.30     2468.89     46.34 o
   2   4  22      419.94      475.38     16.34 o
   3   4  22      116.87      178.38     13.40 o
   4   4  22       72.45       99.24     11.20 o
   5   4  22      307.12      305.95     15.53 o
   6   4  22      938.57      970.15     25.14 o
  -6   5  22      759.24      800.71     17.28 o
  -5   5  22      252.21      288.02     11.40 o
  -4   5  22      128.87      168.97     14.72 o
  -3   5  22       50.16      105.02     10.81 o
  -2   5  22      274.42      280.42     13.56 o
  -1   5  22     1049.27      984.73     17.95 o
   0   5  22     2622.07     2612.72     39.44 o
   1   5  22     1534.24     1643.43     36.38 o
   2   5  22     1575.66     1696.63     37.06 o
   3   5  22     3022.68     3076.14     56.26 o
   4   5  22     1857.74     1929.07     40.30 o
 -10   1  23       62.84       94.20      8.72 o
  -9   1  23      197.25      213.75     10.16 o
  -8   1  23        2.50       45.74      7.13 o
  -7   1  23        7.15       29.02      5.32 o
  -6   1  23       36.92       39.28      5.11 o
  -5   1  23       28.32       18.75      4.85 o
  -4   1  23      529.75      507.20      9.21 o
  -3   1  23        6.23        9.36      5.76 o
  -2   1  23       79.54      113.01      6.94 o
  -1   1  23       65.33      128.70      6.62 o
   0   1  23     2227.72     2120.49     21.50 o
   1   1  23      141.75      392.66     13.59 o
   2   1  23     1957.62     2146.24     29.60 o
   3   1  23      463.24      523.76     13.10 o
   4   1  23        1.18       38.38      6.07 o
   5   1  23        2.15       25.78      5.26 o
   6   1  23      179.95      192.69      8.24 o
   7   1  23       81.07      105.87      9.71 o
   8   1  23        9.87       16.22      7.70 o
  -9   2  23        0.93       19.49      8.38 o
  -8   2  23        0.40       -0.32      7.43 o
  -7   2  23       12.88       16.40      5.99 o
  -6   2  23      157.30      169.43      8.47 o
  -5   2  23       74.48      100.93      7.22 o
  -4   2  23       49.90       63.21      5.52 o
  -3   2  23        7.03       51.63      5.11 o
  -2   2  23      218.23      241.89     10.54 o
  -1   2  23       23.09       47.11      6.66 o
   0   2  23      771.31      856.89     12.31 o
   1   2  23      750.47      744.36     15.59 o
   2   2  23      968.53      918.50     18.77 o
   3   2  23       86.12      106.99      9.00 o
   4   2  23       11.61       21.63      7.14 o
   5   2  23       27.22       46.79      6.47 o
   6   2  23        1.97       15.78      6.35 o
   7   2  23        0.17       13.28      8.12 o
   8   2  23       72.88       97.40     10.21 o
  -9   3  23        6.64       22.55      8.80 o
  -8   3  23       90.97      141.10     12.13 o
  -7   3  23       77.87      132.40      9.87 o
  -6   3  23       43.81       77.80      7.64 o
  -5   3  23      147.43      221.15     10.75 o
  -4   3  23      652.40      662.79     11.00 o
  -3   3  23       31.39       51.92      5.88 o
  -2   3  23      388.56      386.63      9.84 o
  -1   3  23       54.12       88.77     16.04 o
   0   3  23     1292.37     1346.13     19.93 o
   1   3  23       15.29       31.70      9.58 o
   2   3  23      205.25      195.71     11.49 o
   3   3  23      135.66      202.68     12.07 o
   4   3  23       31.45       63.67      9.66 o
   5   3  23      153.18      176.86     12.14 o
   6   3  23        0.04       13.61      8.50 o
   7   3  23       69.06       92.26     10.78 o
  -7   4  23      107.49      155.45      9.65 o
  -6   4  23      117.44      192.45      9.89 o
  -5   4  23       10.64       24.60      6.73 o
  -4   4  23      156.70      205.14     10.11 o
  -3   4  23        2.48       50.77      7.49 o
  -2   4  23       13.96       55.17      8.41 o
  -1   4  23      164.45      196.25      9.45 o
   0   4  23      884.27      748.20     14.36 o
   1   4  23       73.64      154.58     16.65 o
   2   4  23        5.99       18.95     12.29 o
   3   4  23        0.30       18.84     10.03 o
   4   4  23      118.92      156.98     14.13 o
   5   4  23        5.66       27.74     11.12 o
  -5   5  23      128.34      177.61     12.72 o
  -4   5  23      137.86      197.53     14.20 o
  -3   5  23        7.89       13.62      8.80 o
  -2   5  23       13.87       23.60      7.95 o
  -1   5  23       18.54       33.66      7.89 o
   0   5  23      691.63      680.44     17.22 o
   1   5  23       53.55       90.78     14.64 o
   2   5  23      443.76      388.26     24.35 o
   3   5  23       28.03       57.46     13.33 o
 -10   0  24     3234.00     3440.19     66.66 o
  -9   0  24     2605.88     2685.04     54.66 o
  -8   0  24     4148.45     4284.68     77.28 o
  -7   0  24     2266.82     2267.01     37.54 o
  -6   0  24      544.34      617.79     16.45 o
  -5   0  24      138.75      121.05     16.19 o
  -4   0  24        5.18       14.30      8.02 o
  -3   0  24        9.75       11.67      5.93 o
  -2   0  24      568.38      576.35     17.48 o
  -1   0  24     4391.34     4376.20     70.50 o
   0   0  24     2781.11     2842.97     43.30 o
   1   0  24       20.81       60.40     11.67 o
   2   0  24     9275.94     8538.33    126.56 o
   3   0  24     3669.50     3788.65     70.87 o
   4   0  24     3292.44     3295.41     62.98 o
   5   0  24     2745.88     2632.23     52.03 o
   6   0  24     3798.05     3922.14     71.88 o
   7   0  24     1506.14     1507.45     42.37 o
   8   0  24      432.40      399.26     17.75 o
 -10   1  24      166.58      206.61      9.72 o
  -9   1  24     1335.28     1240.07     20.42 o
  -8   1  24     1233.09     1186.78     19.46 o
  -7   1  24     2479.27     2341.25     24.97 o
  -6   1  24     2716.67     2649.31     26.99 o
  -5   1  24     1487.14     1631.28     21.80 o
  -4   1  24     6176.47     6150.06     52.48 o
  -3   1  24     4296.20     4390.38     38.75 o
  -2   1  24     8907.82     8753.09     85.50 o
  -1   1  24     5905.89     5674.15     57.27 o
   0   1  24     1878.74     1821.70     19.27 o
   1   1  24      647.78      755.80     13.81 o
   2   1  24     1995.95     1917.21     54.38 o
   3   1  24       12.07       45.13      8.38 o
   4   1  24       19.71       67.97     15.52 o
   5   1  24      294.54      376.67      9.16 o
   6   1  24     1587.59     1613.34     31.54 o
   7   1  24     1310.45     1372.84     25.60 o
   8   1  24     1668.76     1751.03     30.39 o
  -9   2  24     1665.23     1757.03     29.14 o
  -8   2  24     1875.62     1978.67     30.96 o
  -7   2  24     1187.19     1303.95     19.84 o
  -6   2  24     2003.06     2001.55     25.96 o
  -5   2  24     1318.57     1286.23     18.90 o
  -4   2  24       73.72      115.78      5.98 o
  -3   2  24       29.24       50.54      5.17 o
  -2   2  24      296.91      339.09      9.27 o
  -1   2  24      999.90     1042.01     15.45 o
   0   2  24     4663.63     4553.06     51.34 o
   1   2  24     2913.60     2821.26     37.66 o
   2   2  24     5047.44     4764.69     67.86 o
   3   2  24     4820.44     4659.09     75.79 o
   4   2  24     3811.36     3851.42     57.65 o
   5   2  24     3641.32     3589.55     52.80 o
   6   2  24     1695.97     1776.42     25.63 o
   7   2  24     1382.43     1451.51     27.21 o
  -8   3  24      216.32      289.74     13.61 o
  -7   3  24     1141.74     1239.83     19.65 o
  -6   3  24     3668.18     3688.95     41.79 o
  -5   3  24     6366.69     6302.20     64.99 o
  -4   3  24     2978.42     3125.56     30.06 o
  -3   3  24     3766.53     3923.51     42.84 o
  -2   3  24     2980.15     3055.55     34.60 o
  -1   3  24     1450.97     1662.67     23.69 o
   0   3  24     2933.68     3005.17     36.58 o
   1   3  24     2990.66     2818.97     50.68 o
   2   3  24        3.47       18.24      9.66 o
   3   3  24       28.87       33.63      9.43 o
   4   3  24      108.91      161.31     12.00 o
   5   3  24       37.20       38.40     10.61 o
   6   3  24      367.51      377.25     20.39 o
  -7   4  24      913.10     1058.43     18.46 o
  -6   4  24     1106.40     1075.44     18.18 o
  -5   4  24      713.17      768.28     14.96 o
  -4   4  24       10.76       33.39      8.91 o
  -3   4  24      396.28      381.48     11.94 o
  -2   4  24       98.71      138.85      9.41 o
  -1   4  24      391.07      440.49     11.96 o
   0   4  24      991.97     1043.80     17.37 o
   1   4  24     5819.86     5434.31     92.73 o
   2   4  24     1064.32     1255.98     30.35 o
   3   4  24     3494.67     3508.95     54.71 o
   4   4  24     2915.64     2961.58     53.76 o
   5   4  24     1563.64     1636.57     35.21 o
  -4   5  24     1490.30     1532.73     34.40 o
  -3   5  24     2757.41     2735.42     59.12 o
  -2   5  24     1354.43     1462.14     25.58 o
  -1   5  24     1209.71     1335.24     21.77 o
   0   5  24     1246.99     1317.12     24.73 o
   1   5  24     1073.98     1064.47     29.18 o
  -9   1  25        9.63       20.69      7.54 o
  -8   1  25       87.66      136.78      9.61 o
  -7   1  25      432.28      434.07      9.76 o
  -6   1  25      187.05      209.31      8.47 o
  -5   1  25        4.69        0.58      5.43 o
  -4   1  25       88.69      132.22     10.81 o
  -3   1  25        0.01       38.69      5.98 o
  -2   1  25       80.55      251.35     10.60 o
  -1   1  25      155.04      285.40      8.39 o
   0   1  25       53.38      110.86      6.30 o
   1   1  25      259.72      239.85      9.73 o
   2   1  25       40.87       77.75     10.02 o
   3   1  25      106.77      138.52     10.96 o
   4   1  25      129.80      158.49     10.54 o
   5   1  25        4.36        1.21      7.09 o
   6   1  25       14.75       22.62      6.46 o
   7   1  25       40.03       49.64      9.35 o
  -9   2  25       21.83       36.67      9.27 o
  -8   2  25        9.98       48.20      9.17 o
  -7   2  25       90.62      130.23      8.27 o
  -6   2  25      326.91      367.49     10.29 o
  -5   2  25      379.96      337.86      9.29 o
  -4   2  25      380.62      300.06      7.55 o
  -3   2  25      305.17      297.93      9.26 o
  -2   2  25       34.57       59.61      6.46 o
  -1   2  25      318.42      297.67      8.80 o
   0   2  25      763.81      771.24     13.84 o
   1   2  25       86.75      141.93     11.84 o
   2   2  25      384.19      362.64     18.74 o
   3   2  25       11.23       65.57     14.64 o
   4   2  25       16.62       62.49      9.57 o
   5   2  25      324.86      367.82     17.39 o
   6   2  25        4.51       14.81     16.16 o
  -8   3  25        0.67        9.81      9.34 o
  -7   3  25        2.43       18.49      6.62 o
  -6   3  25       11.80       39.44      6.93 o
  -5   3  25        9.89       60.20      7.34 o
  -4   3  25        0.68       12.38      7.22 o
  -3   3  25        3.03       33.79      6.75 o
  -2   3  25      136.83      177.34     11.20 o
  -1   3  25        7.22       20.69      6.36 o
   0   3  25       22.45       58.41      6.81 o
   1   3  25       70.99       99.08     12.84 o
   2   3  25        6.01       16.90      8.97 o
   3   3  25       55.06       37.41     12.92 o
   4   3  25       12.37       11.00      9.50 o
   5   3  25       18.45        6.60      9.66 o
  -6   4  25        0.54       47.64      7.68 o
  -5   4  25        0.55       33.57      8.13 o
  -4   4  25        0.36       -0.53      8.13 o
  -3   4  25       71.73       80.32      8.85 o
  -2   4  25       20.13       22.20      7.23 o
  -1   4  25        2.07       15.10      7.02 o
   0   4  25        0.58        9.38      6.37 o
   1   4  25       59.99      109.85     14.23 o
   2   4  25        3.36       -7.95     12.98 o
   3   4  25       28.57       77.24     22.84 o
   4   4  25       20.39       60.26     12.60 o
  -1   5  25        6.56       30.88      7.92 o
  -9   0  26        9.71       25.91     12.87 o
  -8   0  26     1379.12     1408.25     35.77 o
  -7   0  26     1516.98     1534.05     29.32 o
  -6   0  26     1035.60     1158.13     24.05 o
  -5   0  26     3684.36     3761.36     54.93 o
  -4   0  26     9314.34     8923.18     98.49 o
  -3   0  26     4052.37     4285.60     60.14 o
  -2   0  26     1888.99     2052.10     65.07 o
  -1   0  26     2119.07     2208.78     40.50 o
   0   0  26     1121.93     1251.61     43.20 o
   1   0  26     2033.56     2030.49     44.83 o
   2   0  26      437.75      478.66     19.22 o
   3   0  26      514.30      582.19     43.52 o
   4   0  26      399.05      348.78     16.73 o
   5   0  26      693.33      613.95     26.96 o
   6   0  26      129.32      165.46     18.34 o
   7   0  26     1006.21      945.78     32.93 o
  -9   1  26     1853.86     1953.90     31.72 o
  -8   1  26     2335.29     2455.97     36.37 o
  -7   1  26     1480.26     1554.65     21.00 o
  -6   1  26     1512.02     1464.59     19.84 o
  -5   1  26     1196.66     1092.54     17.45 o
  -4   1  26       53.18       42.79      6.83 o
  -3   1  26      153.14      172.66      8.39 o
  -2   1  26      304.59      368.55      9.78 o
  -1   1  26     1928.37     1923.17     28.33 o
   0   1  26     1110.44     1182.59     16.20 o
   1   1  26     1539.05     1463.55     28.00 o
   2   1  26     2445.75     2391.25     39.34 o
   3   1  26     3565.67     3575.14     63.78 o
   4   1  26     3430.25     3335.05     45.97 o
   5   1  26     3360.50     3334.00     56.42 o
   6   1  26     2188.56     2201.17     36.41 o
  -8   2  26      801.77      783.47     16.12 o
  -7   2  26     1782.00     1730.44     20.80 o
  -6   2  26     2008.69     2048.74     24.46 o
  -5   2  26     2476.52     2497.62     27.81 o
  -4   2  26     2760.94     2880.28     28.33 o
  -3   2  26     2317.43     2390.37     29.06 o
  -2   2  26     3366.06     3250.41     36.41 o
  -1   2  26     3653.14     3507.75     38.29 o
   0   2  26     2611.42     2734.57     33.55 o
   1   2  26     1144.39     1172.58     27.69 o
   2   2  26      497.69      504.83     16.21 o
   3   2  26       61.88       99.33     10.82 o
   4   2  26       22.41       53.69     11.02 o
   5   2  26       52.28       98.61     12.18 o
   6   2  26      299.40      313.30     13.31 o
  -7   3  26     1330.30     1370.95     21.59 o
  -6   3  26      459.68      622.33     13.70 o
  -5   3  26      213.90      301.63     10.15 o
  -4   3  26      102.77      138.54     10.05 o
  -3   3  26      442.56      360.49     10.39 o
  -2   3  26      257.70      292.47     10.55 o
  -1   3  26      393.79      430.03     13.97 o
   0   3  26     1297.94     1295.48     21.82 o
   1   3  26     1732.82     1796.28     37.65 o
   2   3  26     2111.92     2170.20     42.61 o
   3   3  26     1646.78     1593.79     30.51 o
   4   3  26     1358.26     1352.40     30.81 o
   5   3  26     1349.97     1397.75     31.39 o
  -5   4  26     1552.01     1516.95     29.32 o
  -4   4  26     1028.94     1168.47     28.47 o
  -3   4  26     3618.42     3620.64     45.94 o
  -2   4  26     2134.28     2122.62     29.79 o
  -1   4  26     2346.89     2375.84     31.88 o
   0   4  26      944.83      924.96     16.23 o
   1   4  26      574.01      596.54     21.62 o
   2   4  26      361.94      410.76     18.84 o
   3   4  26       82.89      124.11     14.91 o
  -8   1  27        2.57       29.10      6.78 o
  -7   1  27       17.86        4.04      5.86 o
  -6   1  27        7.84       13.88      6.11 o
  -5   1  27      122.94      150.75      8.46 o
  -4   1  27      175.65      173.44      9.35 o
  -3   1  27      154.93      175.85      9.59 o
  -2   1  27        2.13       10.92      5.75 o
  -1   1  27       24.95       68.65      6.88 o
   0   1  27      161.24      196.35      7.09 o
   1   1  27        0.59       29.90      9.99 o
   2   1  27      214.88      309.04     13.38 o
   3   1  27       93.80      144.80     11.49 o
   4   1  27        2.78       54.65     10.50 o
   5   1  27      112.37      176.20     13.28 o
   6   1  27       15.93       49.02     10.47 o
  -7   2  27        0.25       17.35      5.85 o
  -6   2  27       15.01       39.77      6.46 o
  -5   2  27      330.12      331.43      9.52 o
  -4   2  27       90.80       85.79     10.34 o
  -3   2  27        8.62       23.88      6.68 o
  -2   2  27      126.32      187.54      8.46 o
  -1   2  27       83.71      174.83      8.83 o
   0   2  27       22.45       45.84      6.33 o
   1   2  27      205.58      228.46     15.24 o
   2   2  27      297.23      299.51     13.42 o
   3   2  27        2.21        0.03      8.34 o
   4   2  27        0.48       -3.70      9.46 o
   5   2  27      166.09      191.59     13.65 o
  -6   3  27        6.43       15.45      6.89 o
  -5   3  27       21.25       42.46     12.43 o
  -4   3  27       81.72       40.09      9.21 o
  -3   3  27       84.58      126.06      8.74 o
  -2   3  27        5.16       24.47      7.18 o
  -1   3  27       35.73       57.24      7.88 o
   0   3  27       99.81      138.91      7.91 o
   1   3  27        4.48        8.59     11.25 o
   2   3  27      142.57      166.65     15.27 o
   3   3  27       21.27       45.52     11.65 o
   4   3  27       16.28       11.45     10.76 o
  -3   4  27       10.17       38.41      8.43 o
  -2   4  27       25.96       58.46      8.37 o
  -1   4  27        2.86       27.70      8.19 o
   0   4  27        2.71        2.57     10.31 o
   1   4  27        9.46       20.77     12.70 o
  -7   0  28     1660.35     1825.41     33.48 o
  -6   0  28     2005.65     2027.12     35.51 o
  -5   0  28      245.69      310.49     13.39 o
  -4   0  28       55.11      130.04     12.04 o
  -3   0  28       30.59       53.03      9.78 o
  -2   0  28      459.84      411.42     15.48 o
  -1   0  28      309.03      336.18     16.00 o
   0   0  28     1334.84     1320.24     26.86 o
   1   0  28     1104.84     1182.41     39.44 o
   2   0  28     2871.89     2849.06     59.26 o
   3   0  28     1082.70     1047.78     29.75 o
   4   0  28     1860.70     1907.06     53.56 o
   5   0  28     4032.44     4380.28    101.44 o
  -7   1  28      713.14      691.39     13.64 o
  -6   1  28     1566.39     1584.65     21.33 o
  -5   1  28     2506.74     2655.98     33.37 o
  -4   1  28     3166.61     3181.07     36.96 o
  -3   1  28     3114.26     3258.44     37.32 o
  -2   1  28     3252.13     3269.56     36.96 o
  -1   1  28     1403.07     1516.25     20.35 o
   0   1  28     2548.26     2557.72     31.50 o
   1   1  28     1573.01     1633.28     34.66 o
   2   1  28      880.23      852.35     20.89 o
   3   1  28       38.76      128.58     11.57 o
   4   1  28       64.37       75.00     11.83 o
   5   1  28       23.33       41.17     11.15 o
  -7   2  28     1934.71     2027.75     23.67 o
  -6   2  28      960.40     1039.55     16.32 o
  -5   2  28      388.79      421.90     14.70 o
  -4   2  28      358.50      359.02     14.95 o
  -3   2  28       11.98       34.92      7.01 o
  -2   2  28      129.92      190.35     12.14 o
  -1   2  28      621.56      646.40     13.52 o
   0   2  28      335.07      360.05      9.61 o
   1   2  28     1306.59     1326.64     44.53 o
   2   2  28     1835.38     1809.33     50.31 o
   3   2  28     1625.83     1716.91     35.86 o
   4   2  28     2151.50     2241.49     43.22 o
  -5   3  28     1951.25     1806.56     32.77 o
  -4   3  28     1596.65     1669.58     41.07 o
  -3   3  28     1711.52     1791.46     26.76 o
  -2   3  28     2033.24     2101.95     29.41 o
  -1   3  28     3069.74     3308.48     40.94 o
   0   3  28     1469.62     1532.02     21.69 o
   1   3  28      877.17      873.32     25.36 o
   2   3  28      544.66      601.74     28.75 o
   3   3  28      501.39      470.37     28.57 o
  -6   1  29        4.23       19.04      6.63 o
  -5   1  29        7.77       29.34      8.54 o
  -4   1  29       41.19       76.85      7.77 o
  -3   1  29       38.03       88.79      7.88 o
  -2   1  29      174.80      247.64      9.15 o
  -1   1  29       11.13       50.26      6.60 o
   0   1  29       25.79       76.41     12.06 o
   1   1  29        8.54       68.71     27.97 o
   2   1  29        5.73       11.95     10.54 o
   3   1  29       14.13       25.23     10.41 o
   4   1  29       91.67      167.52     14.52 o
  -6   2  29        5.02       29.14     11.55 o
  -5   2  29       26.75       30.79      9.45 o
  -4   2  29        0.02       14.19      7.55 o
  -3   2  29       23.58       15.95      6.89 o
  -2   2  29       61.24       79.80      8.37 o
  -1   2  29        4.17       19.77      6.81 o
   0   2  29        0.26        2.98      6.96 o
   1   2  29      238.76      246.63     20.96 o
   2   2  29       32.58       36.55     11.92 o
   3   2  29      177.13      231.43     24.30 o
  -4   3  29       26.96       34.20     20.22 o
  -3   3  29       40.71       72.24      8.87 o
  -2   3  29       12.95       34.34      8.47 o
  -1   3  29      139.12      207.97     10.01 o
   0   3  29        6.79       30.90      7.83 o
   1   3  29       17.00       42.82     23.34 o
  -6   0  30     2459.83     2385.89     74.66 o
  -5   0  30     1923.83     2060.69     98.37 o
  -4   0  30     2001.06     1929.74     39.57 o
  -3   0  30     1489.34     1780.22     31.77 o
  -2   0  30     2991.53     3049.04     48.28 o
  -1   0  30     2202.41     2275.57     42.42 o
   0   0  30     1679.15     1786.82     53.29 o
   1   0  30     3824.12     3975.81     96.21 o
   2   0  30     2134.28     2317.39     63.74 o
   3   0  30      135.41      158.49     20.82 o
  -5   1  30      942.17      958.37     19.93 o
  -4   1  30      204.26      276.78     14.75 o
  -3   1  30      167.72      188.61     15.00 o
  -2   1  30       24.64       57.06      7.47 o
  -1   1  30      234.28      279.20      9.95 o
   0   1  30     1154.16     1197.29     30.45 o
   1   1  30     1364.08     1401.74     32.59 o
   2   1  30     1526.00     1507.69     33.66 o
   3   1  30     1673.38     1717.46     36.48 o
  -4   2  30     1829.38     1911.14     33.49 o
  -3   2  30     2492.44     2576.17     31.69 o
  -2   2  30     3081.58     3169.28     40.09 o
  -1   2  30     2520.09     2689.91     34.48 o
   0   2  30      975.47     1071.09     28.21 o
   1   2  30      939.39     1008.70     27.24 o
   2   2  30      256.91      286.94     16.88 o
  -4   1  31        6.29       21.69      8.44 o
  -3   1  31        0.30        5.37      6.80 o
  -2   1  31       49.91       57.39      7.69 o
  -1   1  31       27.48       45.50      8.95 o
   0   1  31      100.35      201.41     28.16 o
   1   1  31        0.03       18.45     32.28 o
  -2   2  31       77.86      145.53      9.72 o
  -1   2  31      110.49      164.21      9.22 o
  -2   0  32       44.07       97.14     11.27 o
  -1   0  32      361.92      388.77     15.35 o
 
